# Supplementary material for: Hypoxic-ischemic brain injury in neonatal mice sequentially recruits neutrophils with dichotomous phenotype and function
Source: Nat Commun. 2025 Nov 3;16:9696. doi: 10.1038/s41467-025-65517-1 (PMC12583616; doi:10.1038/s41467-025-65517-1)
Supplement: Supplementary file 6 — Source Data [file 41467_2025_65517_MOESM6_ESM.xlsx]

## Sheet: Figure 1
Fig. 1A: neutrophil numbers / hemisphere (flow cytometry)
time point after HI	group	sex	value	log10 (plotted)	time point after HI	group	sex	value	log10 (plotted)	Statistical analyses: Two Way ANOVA on log10 transformed values
12 h	sham	f	303.66	2.482	3 d	sh	f	349.38	2.548	Source of Variation	% of total variation	P value
		f	343.9	2.536			m	353.09	2.543	Interaction	17.31	<0.001
		m	236.83	2.374			m	287.45	2.459	group	24.05	<0.001
		m	280	2.447		HI	f	253.28	2.404	time point	6.277	0.07
		m	943.85	2.975			f	2003.13	2.807	ANOVA table	SS (Type III)	DF	MS	F (DFn, DFd)	P value
	HI	f	2567.47	3.41			f	577.06	2.766	Interaction	4.161	4	1.04	F (4, 53) = 6.365	P<0.001
		f	640.94	2.807			m	641.11	3.302	group	5.783	1	5.783	F (1, 53) = 35.38	P<0.001
		f	2117.63	3.326			m	582.88	2.987	time point	1.509	4	0.3774	F (4, 53) = 2.309	P=0.07
		m	965.93	2.985			m	971.2	3.083	Residual	8.662	53	0.1634
		m	520.89	2.717			m	1210.14	3.163	Statistical analyses: Posthoc on log10 transformed values
		m	560.35	2.748			m	1455.31	2.761	Šídák's multiple comparisons test	Predicted (LS) mean diff,	95,00% CI of diff,	Adjusted P Value
		m	68.15	1.833	7 d	sh	f	401.31	2.603	Sham - HI
24 h	sh	f	67.76	1.831			f	415.08	2.618	12 h	-0.2692	-0.8998 to 0.3614	0.78
		f	48.16	1.683			m	834.03	2.921	24 h	-1.434	-2.024 to -0.8442	<0.001
		f	608.39	1.794			m	140.67	2.148	3 d	-0.3924	-1.122 to 0.3367	0.58
		m	62.22	2.784		HI	f	64551.9	4.81	7 d	-1.143	-1.772 to -0.5140	<0.001
		m	169.15	2.228			f	1444.92	3.16	10 d	-0.0399	-0.7351 to 0.6553	>0.99
	HI	f	24821.6	4.395			f	10959	4.04
		f	1907.94	3.745			f	10544.8	4.308
		f	3977.23	3.281			f	1781.16	3.409
		f	9036.58	3.197			f	2941.52	4.023
		f	3449.74	2.979			m	20308	3.251
		m	5561.48	3.6			m	2565.05	3.469
		m	1572.43	3.002			m	10036.1	4.002
		m	951.71	3.29			m	1031.9	3.014
		m	1005.52	3.956			m	2441.83	3.388
		m	1949.32	3.538	10 d	sham	f	569.27	2.755
							f	1240.65	3.094
							m	326.82	2.514
							m	827.01	2.918
						HI	f	801.92	2.703
							f	743.12	2.904
							f	729.69	2.871
							m	504.31	2.863
							m	1013.28	3.006
							m	651.4	2.814
Fig. 1B: neutrophil numbers / hemisphere (whole organ light sheet microscopy)
time point after HI	group	sex	value	log10 (plotted)	time point after HI	group	sex	value	log10 (plotted)	Statistical analyses: Two Way ANOVA on log10 transformed values
12 h	sham	f	1765	3.247	7d	sham	f	2906	3.463	Source of Variation	% of total variation	P value
		f	1277	3.106			m	734	2.866	Interaction	9.789	0.006
		m	2005	3.302			m	2745	3.439	group	28.85	<0.001
		m	1352	3.131			m	2741	3.438	time point	25.75	<0.001
	HI	f	3911	3.592		HI	f	38631	4.411	ANOVA table	SS (Type III)	DF	MS	F (DFn, DFd)	P value
		f	2595	3.414			f	231790	4.628	Interaction	2.653	4	0.6632	F (4, 39) = 4.262	P=0.006
		f	1187	3.074			f	83673	4.587	group	7.819	1	7.819	F (1, 39) = 50.26	P<0.001
		m	30200	4.48			m	25774	5.365	time point	6.979	4	1.745	F (4, 39) = 11.21	P<0.001
		m	983	2.993			m	42482	4.409	Residual	6.068	39	0.1556
24 h	sham	f	3144	3.497			m	25672	4.943	Statistical analyses: Posthoc on log10 transformed values
		f	3781	3.578			m	87609	4.923	Šídák's multiple comparisons test	Predicted (LS) mean diff,	95,00% CI of diff,	Adjusted P Value
		m	2597	3.414	10 d	sham	f	774	2.889	Sham - HI
		m	1106	3.044			m	894	2.951	12 h	-0.3142	-1.029 to 0.4002	0.75
	HI	f	160984	4.082			m	745	2.872	24 h	-1.298	-1.986 to -0.6110	<0.001
		f	64172	4.121		HI	f	1816	3.209	3 d	-0.7559	-1.443 to -0.06852	0.03
		f	85800	5.207			f	1441	3.264	7 d	-1.451	-2.118 to -0.7834	<0.001
		m	12072	4.807			f	1123	3.259	10 d	-0.3056	-1.059 to 0.4474	0.81
		m	13226	4.933			m	1619	3.159
		m	87007	4.94			m	1838	3.05
3 d	sham	f	1099	3.041			m	2073	3.317
		m	546	2.737
		m	1331	3.124
		m	1382	3.141
	HI	f	1340	2.994
		f	4706	3.127
		f	18083	3.673
		m	987	4.257
		m	6158	3.789
		m	57434	4.759
Fig. 1D: neutrophil distribution - regions (mean % of neutrophils in the total hemisphere, conventional immunohistochemistry)
single values are provided in Suppl. Fig. S1C
region	time point after HI
	24 h	7 d
Hippocampus (HC)	17.0622	42.7571
Thalamaus (Thal)	39.7903	14.8956
Meninges	22.1479	9.69371
Cortex (CTX)	11.6793	23.8244
Striatum (STR)	2.44637	2.82116
White matter (WM)	2.03025	3.18908
Other	4.84379	2.81895
Fig. 1E: neutrophil vessel distance (confocal analyses in 3 mm thick cleared brain tissue sections)
vessel distances automatically quantified with a "distance channel" - please refer to methods descriptions
all neutrophils from n=6 (3f, 3m) for 24 h and n=7 (3f, 4m) for 7 d --> n=4692 (24 h) and n=35535 (7 d) automatically detected and analysed
Frequency distribution (data plotted until 60 µm)										Statistical analyses on frequency distribution
	vessel distance range (µm)									Kolmogorov-Smirnov test
	0	5	10	15	20	25	30	35	40	P value	0.01
24 h	10.115	18.118	17.328	14.362	10.35	7.768	4.652	3.564	2.945	Exact or approximate P value?	Approximate
7 d	12.952	23.813	21.111	16.828	10.428	6.164	3.397	2.077	1.109	Kolmogorov-Smirnov D	0.3784
	vessel distance range (µm)
	45	50	55	60	65	70	75	80	85
24 h	2.177	1.942	1.174	1.174	0.79	0.832	0.534	0.363	0.341
7 d	0.704	0.442	0.315	0.174	0.124	0.059	0.048	0.034	0.025
	vessel distance range (µm)
	90	95	100	105	110	115	120	125	130
24 h	0.235	0.128	0.192	0.277	0.021	0.085	0.128	0.085	0.107
7 d	0.02	0.011	0.011	0.02	0.008	0.023	0.008	0.025	0.02
	vessel distance range (µm)
	135	140	145	150	155	160	165	170	175
24 h	0.085	0.043	0	0.064	0	0	0	0	0.021
7 d	0.025	0.008	0	0.006	0.008	0	0	0	0
Fig. 1F left: neutrophil vessel distance (mean % of all detected neutrophils in one hemisphere, conventional immunohistochemistry)
single values are provided in Suppl. Fig. S1C
region	time point after HI
	24 h	7 d
intravascular	45.5745	12.4298
perivascular	1.68994	3.60089
transmigrating	5.65993	3.88496
intraparenchymal	47.0757	12.9082
Fig. 1F right: neutrophil vessel distances of intraparenchymal cells
vessel distances (µm) quantified manually in stained tissue sections
distance for up to 10 neutrophils per brain region (HC, CTX, Thal, Str, WM) were quantified per animal from n=6 (3f, 3m) mice for 24 h and n=8 (4f, 4m) mice for 7 d --> n=123 (24 h) and n=240 (7 d)
sex	24 h	sex	7d
f	4.84	f	5.21	Statistical analyses
	9.34		6.79	Mann Whitney test, two-tailed
	9.36		9.88	P value	<0.001
	10.92		10.88	Sum of ranks	28716 , 37350
	10.94		11.45
	11.22		12.92
	12.02		13.25
	12.31		13.82
	17.21		13.87
	17.4		14.43
	18.11		14.53
	21.38		15.09
	21.42		15.36
	22.24		15.46
	24.19		15.73
	25.67		16.13
	26.32		18.05
	26.89		18.34
	28.92		19.5
	29.78		19.6
	31.16		19.79
	31.49		20.36
	31.86		20.86
	32.15		21.05
	33.46		21.68
	36.54		23.25
	37		26.44
	40.01		27.65
	49.26		28.69
	50.02		29.75
	51.01		30.46
	53.98		30.66
	57.93		31.51
	66.89		31.81
f	5.97		33.9
	7.68		34.99
	8.25		43.11
	12.97		43.53
	22.71		44.8
	27.33		45.11
	30.55	f	5.31
	34.6		6.07
	34.64		7.22
	38.05		8.93
	38.68		9.31
	53.16		9.59
	75.2		10.8
	78.9		11.27
	79.68		12.78
f	7.25		13.84
	16.17		14.45
	16.55		14.48
	18.35		17.46
	18.56		17.56
	25.88		19.09
	26.92		20.05
	31.27		20.19
	32.28		20.5
	33.22		21.88
	34.3		29.59
	34.82		30.71
	36.27		32.06
	37.16		58.08
	40.84	f	11.8
	42.65		21.28
	43.32		32.32
	43.85		34.02
	44.35		0.95
	45.09		2.8
	58.55		3.83
	59.66		4.19
	65.73		4.34
	67.18		6.25
	81.16		6.93
	82.43		8.39
	87.1		8.74
	98.64		8.87
	122.26		9.09
m	8.36		11.53
	8.36		11.8
	12.73		14.25
	15.89		14.36
	16.58		15.13
	19.83		15.41
	21.56		15.41
	22.24		15.48
	31.34		15.85
	48.74		17.16
	55.52		17.2
	55.8		17.63
	58.19		18.16
	58.91		21.28
	75.48		21.92
	122.16		24.27
m	65.99		26.47
	75.41		26.6
	39.58		27.23
	49.11		28.2
	18.86		31.04
	56.55	f	12.65
	25.07		17.87
	45.71		25.68
	75.41		14.69
	39.58		36.42
	49.11		13.15
	18.86		13.87
	56.55		37.61
	53.36		16.85
m	35.69		10.66
	72.49		57.59
	37.41		44.36
	19.56		41.17
	26.73		29.7
	68.59		53.92
	13.85		28.62
	37.02		24.86
	29.82		13.39
	52.95		12.54
	45.97		15.37
	14.97		40.31
	26.74		19.92
	48.52		14.6
	20.04		12.58
			14.17
			42.63
			17.25
			43.26
			57.85
		m	27.64
			17.89
			25.79
			41.46
			69.35
			33.46
			12.58
			14.05
			15.23
			48.14
			48.98
			19.24
			12.58
			16.33
			47.39
			17.28
			24.57
			34.57
			22.28
			17.68
			22
			20.34
			14.11
			25.38
			19.43
			14.9
			16.83
			23.4
			52.52
			32.37
			36.79
			30.48
		m	45.63
			10.95
			26.59
			10.87
			17.97
			11.5
			16.29
			10.71
			21.14
			21.32
			23.27
		m	17.32
			15.46
			21.54
			44.66
			24.83
			18.87
			11.11
			28.41
			21.58
			17.27
			17.21
			14.77
			22.47
			31.03
			61.26
			15.41
			23.16
			30.63
			50.32
			10.12
			34.58
			22.76
			12.19
			10.77
			14.56
			12.39
			11.83
			20.8
			10.53
			12.31
			14.77
			10.45
			20.48
			21.4
		m	16.13
			27.32
			28.13
			11.42
			16.17
			38.26
			14.28
			35.31
			28.38
			57.23
			27.46
			11.62
			35.29
			12.85
			16.5
			24.43
			10.05
			45.12
			43.12
			47.74
			22.27
			22.41
			31.18
			28.8
			53.68
			18.55
			37.42
			12.52
			42.29
			27.34
			10.21
			23.96
			13.71
			25.62
			43.33

## Sheet: Figure 2
Fig. 2A and S2B: protein expression (proteome profiler array, fold change values in HI animals compared to sham animals of the same time point)
diff. expressed proteins (FC >2.0 and >0.5, sign. ANOVA)
	24h							3d							7d
	f	f	m	m	m	m	m	f	f	f	f	f	m	m	f	f	f	f	m	m	m	m
Osteopontin	4.39684	4.84234	13.1334	4.80097	1.43127	15.9149	9.04299	4.22998	3.39074	1.8871	1.33814	2.68328	1.51942	17.2175	10.7076	25.2944	14.5548	1.95344	14.192	9.6274	6.59203	15.6824
Myeloperoxidase	5.9535	n.d.	1.415	1.50027	11.7988	79.803	n.d.	2.90513	2.73421	n.d.	1.20253	n.d.	n.d.	1.65273	36.6475	100.382	71.9959	5.75574	66.9175	39.5293	24.9764	2.27144
Chitinase 3-like 1	2.09917	1.86112	6.83409	1.84805	20.5148	121.767	n.d.	3.34993	4.75619	0.744646	0.912534	0.702348	0.970119	0.406004	19.2235	27.3216	12.3208	1.57008	1.94703	4.47012	8.20229	3.98315
CCL6/C10	4.18299	2.43806	1.76327	1.72427	1.17474	7.62405	1.4132	0.0826529	1.94336	2.10471	0.836953	0.339622	0.727527	4.65629	2.28454	4.00186	10.1968	2.13691	5.7831	8.17888	2.59166	3.55122
CXCL16	1.32219	1.22845	1.41436	1.24772	1.22092	22.6969	2.51644	1.79602	2.67116	1.00165	0.906436	0.963845	1.71666	2.70887	2.30538	3.27169	17.5485	2.98447	16.6226	3.87933	4.49555	3.21583
CCL11/Eotaxin	1.99132	2.15342	1.15398	1.6437	0.911844	4.25809	0.768013	0.961382	2.83221	1.33945	0.969157	1.1471	1.25702	0.543122	4.96596	4.507	4.56409	1.76812	5.97866	2.37635	2.96144	3.43554
CXCL10/IP-10	0.914385	1.58729	1.3711	1.01902	1.02328	20.8128	0.507422	n.d.	n.d.	n.d.	2.76344	3.32938	6.74366	2.60533	12.5522	23.21	31.3939	2.9433	41.2355	15.1872	18.5291	2.60134
CCL12/MCP-5	7.43431	1.828	2.97155	1.24081	1.69358	2.70924	8.15823	1.00976	1.44834	2.74836	1.7589	0.854473	0.414928	3.11048	2.42449	3.00826	2.00088	2.13355	6.98954	3.52929	5.69078	8.33373
CCL22/MDC	1.2619	1.12797	1.40558	1.02418	0.294164	16.5205	2.07274	2.45779	3.06264	1.22433	1.03998	1.1599	1.8608	1.03023	1.31748	2.26183	8.29203	1.23816	3.04969	2.09421	2.67689	1.42139
CCL5/RANTES	0.0880908	0.200932	0.566103	0.340182	n.d.	1.41697	0.52547	0.846344	1.59085	0.365165	0.993438	0.397035	0.0942969	n.d.	1.12646	1.89533	3.99249	3.7127	6.08916	1.6347	2.62253	3.14442
CXCL2/MIP-2	0.679336	0.505328	0.57438	0.618682	n.d.	2.41248	0.196934	2.21733	3.36964	1.07192	1.23917	1.09823	1.56224	n.d.	2.83251	2.02235	3.33769	0.430373	5.86017	1.29524	n.d.	2.02837
GM-CSF	0.352043	n.d.	0.0722369	n.d.	n.d.	1.07503	1.31799	2.09492	0.106814	0.732725	0.051728	0.21755	0.570434	n.d.	1.78773	4.8487	0.918616	1.99178	8.53077	1.60375	1.92551	n.d.
ICAM-1/CD54	0.492499	0.241208	2.16409	0.109155	0.0500896	2.58303	2.28187	3.385	2.2031	1.22603	2.46246	0.177461	0.464967	2.87822	2.55656	4.08233	1.62877	2.1213	7.97626	1.54202	3.86927	3.45127
IGFBP-1	2.85222	0.775312	n.d.	0.544249	18.626	1.12143	1.3553	0.958129	1.71834	0.635284	1.13519	1.19903	0.448271	0.104141	0.962803	2.42786	1.77309	3.32306	8.056	2.09172	3.43034	2.00238
Amphiregulin	0.238488	0.953135	0.523473	0.93247	n.d.	2.0496	n.d.	1.48026	1.90842	1.47076	0.109501	1.52092	1.05756	0.796246	3.56046	5.27442	4.01294	1.8198	3.8735	2.96115	2.56724	2.20135
Gas	0.5256	0.747541	0.965371	0.627549	0.92478	3.84447	0.120941	2.20457	2.11737	1.04416	1.05385	0.858335	1.25155	n.d.	n.d.	1.48779	3.90294	2.07002	4.11454	1.65619	2.19225	1.9306
RAGE	0.315825	0.362193	0.419977	0.117694	0.733225	2.97003	n.d.	2.67649	2.93727	1.60244	1.49848	0.858142	n.d.	1.69662	0.969525	1.34478	2.91469	2.45716	6.1313	1.32258	2.03696	1.66825
IL-1alpha/IL-1F1	0.386178	0.628542	0.358514	0.579997	1.78174	4.04347	n.d.	2.18824	2.03421	1.12518	1.50277	1.09667	1.66176	n.d.	n.d.	1.38409	5.00688	2.24807	9.06307	2.49766	3.97295	2.2104
IL-1ra/IL-1F3	0.613109	0.70584	0.203766	0.714709	0.233632	3.48261	1.02791	1.44485	1.8842	1.16025	1.46712	0.981787	1.40399	0.107049	0.910463	1.84379	3.75966	2.55568	9.29868	2.0573	3.49221	1.83402
IL-12 p40	0.374063	0.711033	0.0539837	0.521258	1.84423	2.51917	0.466458	2.76851	2.62648	1.56911	0.632151	2.07793	1.40797	1.52807	n.d.	1.95372	3.16283	1.8673	6.29283	1.38039	n.d.	1.79563
IL-13	0.40901	0.640038	n.d.	0.375382	1.92835	1.19171	0.0442437	0.552034	1.22415	1.63993	0.792049	1.44443	0.575178	0.711374	n.d.	1.88485	1.49556	2.30962	3.33091	1.53008	1.62171	2.65194
IL-33	0.953048	0.536145	0.724562	0.579649	0.392421	3.44538	0.266873	1.74453	1.79093	0.820574	0.412387	1.21153	0.830844	0.903096	2.86316	2.78148	2.71298	1.47038	4.22325	1.6324	1.42172	1.6595
LIF	0.453868	1.09817	0.677577	0.76558	0.330128	4.75733	0.255689	0.765845	1.6349	0.63632	1.17208	0.549328	1.08692	0.370867	1.5851	2.77176	5.05869	2.3519	11.191	1.88244	1.43182	1.61996
Pentraxin2/SAP	1.48516	0.485928	1.59466	0.480398	0.338269	3.15864	0.273328	2.64065	2.77729	1.50773	0.718476	1.78404	1.76411	1.13712	0.906686	1.28437	6.11955	2.23577	3.22612	2.83976	1.69777	1.14621
Pentraxin 3/ TSG-14	1.24252	0.671333	1.89417	0.47413	0.78429	10.8273	1.24128	2.08866	4.47695	1.27509	1.33778	0.642905	0.672776	1.8587	3.83858	10.2739	10.8349	3.63937	36.7717	4.5972	11.6958	1.41519
Adiponectin/Acrp30	0.793557	0.377289	0.228301	0.213907	n.d.	2.71634	0.878474	0.407476	1.51224	1.52467	0.492353	0.777566	0.557277	2.76802	1.49089	2.48231	5.14062	3.7572	6.27495	4.60029	1.40471	3.72004
BAFF/BLyS/TNFSF13B	0.147923	0.275487	0.787439	0.261403	n.d.	0.994338	0.430159	1.42021	1.34267	0.394266	0.0225964	0.529396	0.102884	0.755746	n.d.	1.06695	2.11216	0.81426	3.14528	3.1384	1.00788	1.9537
Angiopoietin-1	0.475968	1.04163	0.800555	0.85927	0.0597374	1.28188	n.d.	1.64758	2.40909	1.51103	0.475148	1.20489	0.724905	n.d.	2.94492	4.56754	2.3183	1.68065	3.80465	3.03488	2.26395	4.77511
Chemerin	0.47576	1.12386	0.824627	1.17123	1.26355	1.32908	n.d.	0.258778	4.70878	1.26173	1.48726	1.37158	1.25983	0.416307	5.06897	3.91185	0.890265	1.9929	4.2796	1.30391	2.70662	3.73731
VEGF	0.270422	0.337669	0.035582	0.380564	0.562686	0.35123	n.d.	0.590413	0.475452	0.674677	0.286817	0.972643	1.93997	1.26832	n.d.	1.06849	0.504567	3.51851	1.26557	0.718125	2.16305	2.01675
Fig. 2B and S2B: induced proteins (proteome profiler array,fold change values in HI animals compared to sham animals of the same time point)
CXCL1/KC	1.382	n.d.	2.27214	n.d.	2.33932	4.72956	4.00713	n.d.	n.d.	n.d.	0.859438	n.d.	n.d.	n.d.	0.536626	n.d.	0.793311	n.d.	0.960158	0.255594	0.87721	0.179007
CXCL5/LIX	n.d.	n.d.	1.42572	n.d.	1.4057	22.726	n.d.	n.d.	2.15754	0.0978096	1.08661	n.d.	n.d.	n.d.	3.80875	4.36183	13.986	0.0650725	13.291	6.20722	n.d.	0.40331
Lipocalin-2/NGAL	0.261105	0.107964	0.338174	n.d.	0.0491852	2.0991	0.0657135	n.d.	1.20341	n.d.	1.75639	n.d.	n.d.	2.34597	95.086	150.183	56.8936	n.d.	149.192	17.1187	38.7201	33.263
MMP-3	n.d.	n.d.	n.d.	n.d.	n.d.	n.d.	n.d.	3.58133	6.76804	n.d.	n.d.	n.d.	n.d.	n.d.	0.85658	1.45202	31.5098	n.d.	286.487	4.64693	6.9343	n.d.
MMP-9	n.d.	n.d.	n.d.	n.d.	n.d.	n.d.	n.d.	n.d.	n.d.	n.d.	n.d.	n.d.	n.d.	n.d.	3.5354	6.54749	48.2822	n.d.	82.4818	11.8918	14.4074	n.d.
for statitistics plesase refer to sheet: "Suppl. Fig. S2"
Fig. 2C: mean fluorescence intensity CD11b (flow cytometry)
time point after HI	group	sex	value	time point after HI	group	sex	value	Statistical analyses: Two Way ANOVA
12 h	sham	f	28331	3 d	sham	f	40984	Source of Variation		% of total variation		P value
		f	26558			m	22438	Interaction		19.64		<0.001
		m	19430			m	31880	group		6.569		0.003
		m	24353		HI	f	29455	time point		15.4		<0.001
		m	39799			f	28487	ANOVA	SS (Type III)	DF	MS	F (DFn, DFd)	P value
	HI	f	33147			f	23391	Interaction	16.58	4	4.145	F (4, 53) = 7.508	P<0.001
		f	29436			m	23339	group	5.546	1	5.546	F (1, 53) = 10.04	P=0.003
		f	36779			m	20515	time point	13	4	3.251	F (4, 53) = 5.888	P<0.001
		m	31265			m	17710	Residual	29.26	53	0.5521
		m	29784			m	17610	Statistical analyses: Posthoc
		m	32794			m	18754	Šídák's	Predicted (LS) mean diff,		95.00% CI of diff		Adj.P Value
		m	26170	7 d	sham	f	28101	Sham - HI
24 h	sham	f	32773			f	27095	12 h	-0.3645		-1.524 to 0.7946		0.93
		f	24441			m	23690	24 h	-2.292		-3.376 to -1.208		<0.001
		f	25682			m	32690	3 d	0.936		-0.4041 to 2.276		0.3
		m	31648		HI	f	56734	7 d	-1.365		-2.521 to -0.2091		0.01
		m	19503			f	26254	10 d	-0.125		-1.403 to 1.153		>0.99
	HI	f	54184			f	25460
		f	39574			f	37601
		f	51650			f	55018
		f	58619			f	51701
		f	51796			m	35926
		m	49065			m	45972
		m	40475			m	56365
		m	36237			m	31262
		m	60360			m	34677
		m	55357	10 d	sham	f	25109
						f	21866
						m	30862
						m	21405
					HI	f	28875
						f	24391
						f	26590
						m	27853
						m	23795
						m	24857
Fig. 2D: migration characteristics of blood neutrophils (fold change compared to vehicle of the same sample)
mean of n=9 mice (3 sham, 6 HI)	mean spead (relative to vehicle control treated cells)				% moving cells (relative to vehicle-treated control cells)
	24 h	3 d	7 d		24 h	3 d	7 d
CXCL1	1.00508	1.08347	1.26416		0.823541	0.859449	1.30026
CXCL2	1.32827	1.13294	1.53756		0.963358	0.83758	1.5856
CXCL5	1.23757	1.08733	1.07337		0.973157	0.845801	1.33973
CXCL12	1.11816	1.01259	0.975183		1.02623	0.926475	1.33602
CXCL10	1.22624	1.04242	1.02962		0.991587	0.837278	1.17707
CXCL16	0.922727	1.07758	0.967108		0.91924	0.908105	0.775739
CCL6	0.887063	1.10772	1.03863		1.24405	0.870585	0.993512
CCL11	0.9237	1.11086	0.969738		1.34905	0.864947	0.921816
GM-CSF	1.2496	1.00391	1.08409		0.821492	1.10482	1.45015
LTB4	1.35979	1.32096	1.17726		1.03177	0.962135	1.01957
PAF	0.951963	0.931675	0.996302		0.991368	0.986599	0.953436
Osteopontin	1.06205	1.04756	0.898726		1.25269	0.868315	0.86133
Fig. 2E: migration characteristics of blood neutrophils (single values, mean spead relative to vehicle control treated cells)
time point after HI	group	sex	CXCL1	CXCL2	GM-CSF	CXCL1				CXCL2				GM-CSF
24 h	sham	f	1.03762	1.21746	0.75395	Normality & One sample t-Tests				Normality & One sample t-Tests				Normality & One sample t-Tests
		f	1.08014	1.52894	1.41051	Shapiro-Wilk	24h	3d	7d	Shapiro-Wilk	24h	3d	7d	Shapiro-Wilk	24h	3d	7d
		f	0.87402	0.966847	1.01869	W	0.9628	0.8921	0.7908	W	0.914	0.806	0.9555	W	0.9679	0.9228	0.9281
	HI	f	1.25672	0.978576	1.07246	P value	0.8271	0.2095	0.016	P value	0.3448	0.0239	0.7504	P value	0.8766	0.4161	0.4636
		f	1.17246	1.6442	1.28261	One sample t test				One sample t test				One sample t test
		f	0.943289	1.18915	1.12403	t, df	t=0.08535, df=8	t=1.201, df=8		t, df	t=3.100, df=8		t=5.225, df=8	t, df	t=2.674, df=8	t=0.1237, df=8	t=1.880, df=8
		m	0.652017	1.05259	1.64625	P value (two tailed)	0.9341	0.2642		P value (two tailed)	0.0147		0.0008	P value (two tailed)	0.0282	0.9046	0.0969
		m	1.09091	1.84255	1.48547	Wilcoxon Signed Rank Test				Wilcoxon Signed Rank Test				ANOVA
		m	0.938577	1.53408	1.45243	Sum of signed ranks (W)			45	Sum of signed ranks (W)		39		ANOVA summary
3 d	sham	f	1.48244	1.06714	1.02202	Sum of positive ranks			45	Sum of positive ranks		42		F	4.021
		f	1.02148	1.07049	0.886203	Sum of negative ranks			0	Sum of negative ranks		-3		P value	0.03
		m	1.14941	1.23964	1.05375	P value (two tailed)			0.0039	P value (two tailed)		0.0195		Pothoc
	HI	f	0.782895	0.956938	0.919048	ANOVA				ANOVA				Šídák's	Mean Diff,	95,00% CI of diff,	Adjusted P Value
		f	1.04162	1.11003	1.13683	Kruskal-Wallis test				Kruskal-Wallis test				24 h vs. 7 d	0.1655	-0.06123 to 0.3923	0.2
		f	1.04066	1.10185	0.999486	P value	0.03			P value	0.04			24 h vs. 3 d	0.2457	0.01895 to 0.4724	0.03
		m	1.14155	1.57458	1.14003	Kruskal-Wallis statistic	7.08			Kruskal-Wallis statistic	6.22			7 d vs. 3 d	0.08018	-0.1466 to 0.3069	0.75
		m	1.06133	1.12762	0.897682	Pothoc				Pothoc
		m	0.95403	0.948201	0.980149	Dunn's	Mean rank diff.	Adj. P Value		Dunn's	Mean rank diff.	Adj. P Value
7 d	sham	f	1.15589	1.4076	1.13992	24 h vs. 7 d	-9.33	0.04		24 h vs. 7 d	-4.67	0.64
		m	1.37622	1.77954	0.928699	24 h vs. 3 d	-1.67	>0.99		24 h vs. 3 d	4.67	0.64
		m	1.22317	1.61336	1.11158	7 d vs. 3 d	7.67	0.12		7 d vs. 3 d	9.33	0.04
	HI	f	1.13216	1.60989	1.14417
		f	1.06987	1.72271	1.20524
		m	1.39619	1.29066	1.32007
		m	1.08227	0.912491	1.00598
		m	1.13197	1.52871	0.937942
		m	1.80971	1.9731	0.963185

## Sheet: Figure 3
Fig. 3B: weight (g)
				day after HI / postntal day
group	treat-ment	treatment time point	sex	0 / 9	1 / 10	2 / 11	3 /12	7 / 16	14 /23	21 / 30	28 /37	35 / 44			Statistical analyses: Two Way Repeated Measures ANOVA
sham	isotype	early	f	4.51	4.67	5.17	5.7	7.08	9.45	13.66	16.74	16.69			Source of Variation	% of total variation	P value
			f	3.86	4.64	4.99	5.25	6.32	10.83	15.34	15.08	17.14			time x group	0.1748	0.5
			m	3.88	4.7	5.12	5.46	6.94	10.23	14.67	18.26	19.08			time	92.33	<0.001
			m	4.93	5.84	6.35	6.75	8.15	13	17.84	19.5	21.92			group	0.3445	0.09
		late	f	4.15	4.87	5.28	5.62	7.09	10.12	14.23	17.53	17.64			Subject	2.532	<0.001
			f	4.18	5.05	5.81	6.32	7.78	10.34	14.11	16.21	17.72			ANOVA table	SS	DF	MS	F (DFn, DFd)	P value
			m	4.96	6	6	6.14	7.39	12.01	16.64	17.8	19.95			time x group	26.45	24	1.102	F (24, 400) = 0.9774	P=0.50
			m	4.77	5.76	6.21	6.54	7.84	12.72	17.6	18	20.75			time	13973	8	1747	F (1.583, 79.14) = 1549	P<0.001
	anti-Ly6G	early	f	4.51	5.19	5.5	5.9	6.98	10.51	14.73	18.09	18.17			group	52.14	3	17.38	F (3, 50) = 2.268	P=0.09
			f	4.63	5.9	6.2	6.51	7.81	11.36	14.9	15.6	18.55			Subject	383.2	50	7.663	F (50, 400) = 6.797	P<0.001
			m	4.18	5.1	5.45	5.78	7.48	10.79	16	19.38	20.33			Residual	451	400	1.127
			m	4.21	5.39	5.88	6.63	7.98	13.22	18.46	18.2	21.31			Statistical analyses: Posthoc
		late	f	4.93	5.95	6.2	6.56	7.85	10.63	13.4	16	20.11				0 days HI			1 day HI			2 days HI			3 days HI			7 days HI			14 days HI			21 days HI			28 days HI			35 days HI
			m	4.35	5.19	5.71	6.32	7.6	11.56	16.18	18.81	20.81			Tukey's multiple comparisons test	Mean Diff,	95,00% CI of diff,	Adjusted P Value	Mean Diff,	95,00% CI of diff,	Adjusted P Value	Mean Diff,	95,00% CI of diff,	Adjusted P Value	Mean Diff,	95,00% CI of diff,	Adjusted P Value	Mean Diff,	95,00% CI of diff,	Adjusted P Value	Mean Diff,	95,00% CI of diff,	Adjusted P Value	Mean Diff,	95,00% CI of diff,	Adjusted P Value	Mean Diff,	95,00% CI of diff,	Adjusted P Value	Mean Diff,	95,00% CI of diff,	Adjusted P Value
			m	4.29	5.25	6	6.39	7.47	11.91	16.99	21.6	23.34			sham vs. HI isotype	-0.05933	-0.4926 to 0.3740	0.98	0.602	0.1057 to 1.098	0.01	0.7113	0.1871 to 1.236	0.005	0.6847	0.1318 to 1.238	0.01	0.7233	0.09818 to 1.348	0.02	1.023	-0.1938 to 2.239	0.12	1.234	-0.5995 to 3.067	0.28	0.9233	-1.310 to 3.157	0.67	0.956	-1.163 to 3.075	0.61
HI	isotype	early	f	4.07	3.97	4.15	4.65	5.83	8.41	12.21	14.76	15.08			sham vs. HI anti-Ly6G early	-0.1019	-0.5255 to 0.3217	0.91	0.3773	-0.1289 to 0.8834	0.19	0.3674	-0.1591 to 0.8939	0.24	0.4256	-0.1673 to 1.018	0.22	0.3098	-0.3522 to 0.9717	0.56	0.5972	-0.8350 to 2.029	0.65	0.7882	-1.229 to 2.805	0.69	0.4267	-1.663 to 2.516	0.94	0.7973	-1.624 to 3.219	0.79
			f	3.57	3.75	4.22	4.65	6.29	7.45	10.52	13.73	14.33			sham vs. HI anti-Ly6G late	-0.04041	-0.3874 to 0.3066	0.99	0.6731	0.1887 to 1.157	0.004	0.6801	0.1371 to 1.223	0.01	0.6985	0.1254 to 1.272	0.01	0.7037	0.1831 to 1.224	0.005	1.325	0.2582 to 2.392	0.01	2.085	0.1576 to 4.013	0.03	0.3728	-1.877 to 2.623	0.97	0.5435	-1.927 to 3.014	0.93
			f	4.6	4.74	5.21	5.55	6.79	9.82	12.85	13.9	16.51			HI isotype vs. HI anti-Ly6G early	-0.04255	-0.5231 to 0.4380	>0.99	-0.2247	-0.7427 to 0.2932	0.63	-0.3439	-0.9325 to 0.2446	0.39	-0.2591	-0.9115 to 0.3933	0.69	-0.4136	-1.167 to 0.3401	0.44	-0.4255	-1.918 to 1.067	0.86	-0.4458	-2.636 to 1.745	0.94	-0.4967	-3.002 to 2.008	0.95	-0.1587	-2.727 to 2.409	>0.99
			f	5.5	5.4	6	6.47	7.78	10.99	14.19	15.5	18.85			HI isotype vs. HI anti-Ly6G late	0.01892	-0.4022 to 0.4400	>0.99	0.07108	-0.4261 to 0.5683	0.98	-0.03128	-0.6347 to 0.5721	>0.99	0.01385	-0.6228 to 0.6505	>0.99	-0.01959	-0.6663 to 0.6271	>0.99	0.3027	-0.8591 to 1.464	0.89	0.8514	-1.265 to 2.968	0.69	-0.5505	-3.184 to 2.083	0.94	-0.4125	-3.028 to 2.203	0.97
			m	4.16	3.97	4.07	4.6	5.69	10	15.21	17.86	18.73			HI anti-Ly6G early vs. HI anti-Ly6G late	0.06147	-0.3502 to 0.4731	0.97	0.2958	-0.2114 to 0.8030	0.39	0.3127	-0.2910 to 0.9163	0.49	0.2729	-0.3944 to 0.9402	0.67	0.394	-0.2869 to 1.075	0.39	0.7282	-0.6640 to 2.120	0.47	1.297	-0.9626 to 3.557	0.4	-0.05385	-2.570 to 2.462	>0.99	-0.2538	-3.087 to 2.580	>0.99
			m	4.52	5.08	5.44	5.9	7.42	11.65	16.65	19.62	20.61
			m	4.34	4.51	4.96	5.27	6.39	10.26	15.61	18.84	19.36
			m	4.3	4.76	5.21	5.65	7.17	11.2	16.4	20.48	21.03
		late	f	4.17	4.74	4.94	5.27	6.42	10.13	14.45	17.61	17.73
			f	4.34	4.84	5.12	5.71	7.52	10	13.21	15.97	18.25
			f	5.1	5.3	5.81	6.26	7.46	10.47	13.48	14	17.12
			f	4.79	4.58	4.49	4.62	5.68	8.82	11.95	13	17.28
			m	4.07	4.44	4.71	5.11	5.99	10.02	14.99	18.59	21.4
			m	4.59	5.04	5.42	6.09	7.39	11.98	17.32	21.09	21.75
			m	5.11	5.35	5.45	5.8	7.09	12.14	17.2	18	21.14
HI	anti-Ly6G	early	f	4.9	5.27	5.56	5.21	7.49	10.65	14.61	17.37	18.16
			f	4.32	4.63	4.96	5.21	6.61	8.35	11.45	14.17	15.89
			f	4.18	4.58	4.97	5.26	6.61	9.5	13.54	16.14	16.93
			f	3.87	4.22	4.6	4.99	6.58	9.35	13.32	15.82	15.35
			f	4.94	5.46	5.95	6.68	8.15	11.5	14.86	15.6	18.73
			f	4.8	5.48	6.05	6.01	7.78	11.17	14.55	15.5	16.78
			m	4.51	4.82	5.28	5.57	6.72	10.52	15.12	18.76	21.03
			m	4.62	5.36	5.91	6.25	7.26	11.21	15.67	19.85	21.73
			m	3.95	4.37	4.8	5.32	6.32	10.51	15.87	19.57	19.66
			m	4.69	4.88	5.26	5.74	6.93	10.64	15.13	18.78	20.27
			m	4.99	5.08	5.59	6.45	8.1	13.73	19.36	19.4	21.94
		late	f	4.17	4.07	4.24	4.6	6.44	8.45	11.52	14.65	15.16
			f	4.32	4.3	4.59	5.03	6.31	9.21	13.43	16.89	17.19
			f	4.77	5.33	5.83	6.18	7.37	10.13	10.21	17.54	17.64
			f	4.75	5.16	5.61	6.05	7.08	10.18	14.25	16.72	16.98
			f	4.3	4.55	5.33	5.89	7.02	8.81	11.05	13.96	17.15
			f	4.05	4.62	5.3	5.67	6.91	9.46	12.67	15.79	17.36
			f	4.1	3.96	4.19	4.78	5.92	9.12	12.85	15.1	17.62
			f	5.01	4.75	5.02	5.17	6.4	9.52	12.65	15.3	17.6
			m	4.21	4.23	4.64	4.71	6.11	10.45	15.12	19.45	21.65
			m	4.4	4.59	4.85	5.26	7.27	10.89	15.52	20.72	22.57
			m	4.49	5.1	5.87	6.27	7.5	11.52	16.65	20.6	22.68
			m	4.75	4.33	4.63	4.94	6.42	11.12	16.55	20.8	22.67
			m	4.7	5.16	5.48	5.99	6.96	10.1	13.87	18.86	21.04
Fig. 3C / Suppl. Fig. S5C: Open Field: mean velocity (cm/min)
group	treat-ment	treatment time point	sex	value	group	treat-ment	treatment time point	sex	value	group	treat-ment	treatment time point	sex	value	Statistical analyses: Normality test (D'Agostino & Pearson test)
sham	isotype	early	f	5.86	HI	isotype	early	f	6.65	HI	anti-Ly6G	early	f	4.31		sham	HI isotype	HI anti-Ly6G early	HI anti-Ly6G late
			f	4.7				f	8.9				f	3.26	K2	0.05883	0.8954	0.6829	0.02269
			m	4.08				f	7.15				f	6.94	P value	0.971	0.6391	0.7107	0.9887
			m	7.39				f	7.22				f	3.58	Statistical analyses: One-Way ANOVA
		late	f	5.86				m	5.52				f	7.15	F	6.886
			f	6.29				m	8.06				f	6.48	P value	<0.001
			m	7.42				m	8.1				m	5.64	R squared	0.2924
			m	8.55				m	4.98				m	2.55	Statistical analyses: Posthoc
	anti-Ly6G	early	f	4			late	f	5.19				m	5.38	Holm-Šídák's multiple comparisons test	Mean Diff,	Adjusted P Value
			f	6.24				f	6.79				m	5.02	sham vs. HI isotype	-1.336	0.05
			m	3.95				f	8.93				m	5.42	sham vs. HI anti-Ly6G early	0.6482	0.47
			m	6.51				f	7.71			late	f	6.09	sham vs. HI anti-Ly6G late	-1.632	0.02
		late	f	6.01				m	6.75				f	7.88	HI isotype vs. HI anti-Ly6G early	1.984	0.006
			m	3.01				m	5.89				f	6.66	HI isotype vs. HI anti-Ly6G late	-0.2958	0.6
			m	5.87				m	7.97				f	4.67	HI anti-Ly6G early vs. HI anti-Ly6G late	-2.28	0.002
													f	8.82
													f	6.83
													f	9.66
													f	7.43
													m	6.99
													m	8.06
													m	10.07
													m	5.09
													m	7.27
Fig. 3C /Suppl. Fig. S5C: Open Field: % mobility
group	treat-ment	treatment time point	sex	value	group	treat-ment	treatment time point	sex	value	group	treat-ment	treatment time point	sex	value	Statistical analyses: Normality test (D'Agostino & Pearson test)
sham	isotype	early	f	10.22	HI	isotype	early	f	11.94	HI	anti-Ly6G	early	f	7.33		sham	HI isotype	HI anti-Ly6G early	HI anti-Ly6G late
			f	9				f	14.32				f	6.8	K2	0.2836	2.976	0.3632	3.638
			m	7.83				f	14.5				f	11.39	P value	0.8678	0.2258	0.8339	0.1622
			m	14.45				f	13.69				f	6.88	Statistical analyses: One-Way ANOVA
		late	f	10.38				m	9.9				f	12.2	F	4.634
			f	10.68				m	12.87				f	14.59	P value	0.006
			m	14.91				m	15.41				m	9.6	R squared	0.2176
			m	16.27				m	9.09				m	4.89	Statistical analyses: Posthoc
	anti-Ly6G	early	f	7.05			late	f	9.85				m	9	Holm-Šídák's multiple comparisons test	Mean Diff,	Adjusted P Value
			f	12.32				f	11.74				m	9.11	sham vs. HI isotype	-1.941	0.18
			m	7.58				f	15.75				m	10.28	sham vs. HI anti-Ly6G early	1.383	0.37
			m	12.56				f	13.78			late	f	10.41	sham vs. HI anti-Ly6G late	-2.104	0.18
		late	f	10.66				m	11.53				f	13.37	HI isotype vs. HI anti-Ly6G early	3.324	0.02
			m	5.53				m	9.87				f	10.43	HI isotype vs. HI anti-Ly6G late	-0.163	0.88
			m	10.46				m	14.78				f	8.65	HI anti-Ly6G early vs. HI anti-Ly6G late	-3.487	0.02
													f	15.53
													f	11.9
													f	19.4
													f	13.23
													m	11.24
													m	12.79
													m	15.19
													m	10.24
													m	13.55
Fig. 3D / Suppl. Fig. S5D: Elevated Plus Maze: time in open arms (sec)
group	treat-ment	treatment time point	sex	value	group	treat-ment	treatment time point	sex	value	group	treat-ment	treatment time point	sex	value	Statistical analyses: Normality test (D'Agostino & Pearson test)
sham	isotype	early	f	115.53	HI	isotype	early	f	173.4	HI	anti-Ly6G	early	f	274.2		sham	HI isotype	HI anti-Ly6G early	HI anti-Ly6G late
			f	119.93				f	149.27				f	159.13	K2	0.02728	0.3154	4.633	1.56
			m	78.33				f	196.33				f	142.93	P value	0.9865	0.8541	0.0986	0.4585
			m	155.8				f	181.13				f	250.74	Statistical analyses: One-Way ANOVA
		late	f	123.07				m	105.27				f	171.2	F	13.21
			f	129.08				m	175.93				f	133.2	P value	<0.001
			m	191.07				m	229.27				m	143.87	R squared	0.4422
			m	107.73				m	171.13				m	173.33	Statistical analyses: Posthoc
	anti-Ly6G	early	f	119.33			late	f	134.27				m	185.73	Holm-Šídák's multiple comparisons test	Mean Diff,	Adjusted P Value
			f	136.07				f	160.85				m	176.53	sham vs. HI isotype	-40.28	0.02
			m	108				f	245.54				m	185.33	sham vs. HI anti-Ly6G early	-51.14	0.01
			m	179.87				f	115.2			late	f	297.03	sham vs. HI anti-Ly6G late	-98.88	<0.001
		late	f	67.2				m	113.6				f	241.59	HI isotype vs. HI anti-Ly6G early	-10.87	0.51
			m	152.38				m	217.19				f	277.64	HI isotype vs. HI anti-Ly6G late	-58.61	0.003
			m	171.59				m	190.73				f	220.47	HI anti-Ly6G early vs. HI anti-Ly6G late	-47.74	0.02
													f	173.14
													f	226.21
													f	176.93
													f	233.47
													m	227.39
													m	255.24
													m	274.36
													m	243.94
													m	132.4
Fig. 3E: Histology: Tissue atrophy (% tissue loss compared to contralateral)
group	treat-ment	treatment time point	sex	value	group	treat-ment	treatment time point	sex	value	group	treat-ment	treatment time point	sex	value	Statistical analyses: Normality test (D'Agostino & Pearson test)
sham	isotype	early	f	1.45	HI	isotype	early	f	31.09	HI	anti-Ly6G	early	f	8.04		sham	HI isotype	HI anti-Ly6G early	HI anti-Ly6G late
			f	0.09				f	24.83				f	23.33	K2	0.577	0.4256	1.311	3.546
			m	-0.31				f	17.33				f	12.37	P value	0.7494	0.8083	0.5193	0.1698
			m	1.73				f	39.11				f	25.57	Statistical analyses: One-Way ANOVA
		late	f	-1.65				m	10.34				f	11.4	F	21.18
			f	1.22				m	21.51				f	11.38	P value	<0.001
			m	1.19				m	31.27				m	32.4	P value summary	***
			m	-0.63				m	23.94				m	7.07	Significant diff. among means (P < 0.05)?	Yes
	anti-Ly6G	early	f	-1.38			late	f	5.61				m	22.62	R squared	0.5597
			f	0.05				f	14.39				m	18.34	Statistical analyses: Posthoc
			m	-1.45				f	39.96				m	9.58	Holm-Šídák's multiple comparisons test	Mean Diff,	Adjusted P Value
			m	-2.16				f	16.87			late	f	56.5	sham vs. HI isotype	-21.36	<0.001
		late	f	3.42				m	5.44				f	21.41	sham vs. HI anti-Ly6G early	-16.4	0.005
			m	-0.79				m	24.91				f	58.12	sham vs. HI anti-Ly6G late	-36.95	<0.001
			m	1.54				m	16.07				f	14.76	HI isotype vs. HI anti-Ly6G early	4.955	0.32
													f	46.84	HI isotype vs. HI anti-Ly6G late	-15.6	0.005
													f	11.39	HI anti-Ly6G early vs. HI anti-Ly6G late	-20.55	<0.001
													f	72.46
													f	62.58
													m	15.74
													m	21.05
													m	28.17
													m	24.78
													m	48.61
Fig. 3F: correlation analyses: histology (Fig. 3E) vs. behavior (Fig. 3C,D)
					normalized behaviour
group	treat-ment	treatment time point	sex	% tissue loss	velocity (OF)	mobility (OF)	sec in open arms (EPM)								Statistical analyses: Simple linear regression
sham	isotype	early	f	1.45	21.03	44.03	36.69									EPM	OF velocity	OF mobility
			f	0.09	22.95	28.59	28.33								Best-fit values
			m	-0.31	4.84	20.3	20.27								Slope	0.682	0.5215	0.4395
			m	1.73	38.55	64.33	65.89								Y-intercept	34.73	40.93	36.96
		late	f	-1.65	24.31	44	37.85								X-intercept	-50.92	-78.48	-84.11
			f	1.22	26.92	49.74	39.86								1/slope	1.466	1.918	2.276
			m	1.19	53.9	64.7	69.01								Slope	0.1539	0.1564	0.146
			m	-0.63	17.64	79.75	78.42								Y-intercept	3.946	4.012	3.743
	anti-Ly6G	early	f	-1.38	22.68	19.34	14.87								95% Confidence Intervals
			f	0.05	29.96	49.06	51.19								Slope	0.3732 to 0.9908	0.2076 to 0.8354	0.1466 to 0.7323
			m	-1.45	17.75	18.58	18.54								Y-intercept	26.81 to 42.65	32.88 to 48.98	29.45 to 44.47
			m	-2.16	49.02	52.65	52.86								X-intercept	-109.3 to -28.31	-225.9 to -41.11	-289.9 to -42.10
		late	f	3.42	0	46.03	39.73								Goodness of Fit
			m	-0.79	37.06	6.13	4.37								R squared	0.2742	0.1761	0.1484
			m	1.54	45.42	44.07	38.38								Sy.x	20.28	20.62	19.24
HI	isotype	early	f	31.09	46.21	54.45	48.53								Is slope significantly non-zero?
			f	24.83	35.71	84.38	64.95								F	19.64	11.11	9.065
			f	17.33	56.19	61.08	66.24								DFn, DFd	1.52	1.52	1.52
			f	39.11	49.57	62.11	60.66								P value	<0.0001	0.0016	0.004
			m	10.34	16.56	39.42	34.52								Deviation from zero?	Significant	Significant	Significant
			m	21.51	47.31	73.21	54.99								Equation	Y = 0.6820*X + 34.73	Y = 0.5215*X + 40.93	Y = 0.4395*X + 36.96
			m	31.27	70.52	73.74	72.46								Data
			m	23.94	45.22	32.27	28.94								Number of X values	54	54	54
		late	f	5.61	29.18	35.09	34.18								Maximum number of Y replicates	1	1	1
			f	14.39	40.75	56.31	47.16								Total number of values	54	54	54
			f	39.96	77.6	84.73	74.85								Number of missing values	0	0	0
			f	16.87	20.89	68.61	61.24
			m	5.44	20.19	55.78	45.73
			m	24.91	65.26	44.4	34.32
			m	16.07	53.75	71.98	68.1
HI	anti-Ly6G	early	f	8.04	90.07	23.46	16.8
			f	23.33	40	9.46	13.16
			f	12.37	32.95	58.38	44.75
			f	25.57	79.86	13.76	13.67
			f	11.4	45.25	61.19	50.35
			f	11.38	28.72	52.21	66.84
			m	32.4	33.36	41.11	32.41
			m	7.07	46.18	0	0
			m	22.62	51.58	37.68	28.27
			m	18.34	47.57	32.81	29.05
			m	9.58	51.4	38.16	37.12
		late	f	56.5	100	47.1	38.02
			f	21.41	75.88	70.88	58.4
			f	58.12	91.56	54.68	38.14
			f	14.76	66.69	28.24	25.87
			f	46.84	46.09	83.29	73.3
			f	11.39	69.19	56.92	48.29
			f	72.46	47.75	94.44	100
			f	62.58	72.35	64.82	57.49
			m	15.74	69.7	58.96	43.71
			m	21.05	81.82	73.2	54.45
			m	28.17	90.14	100	70.99
			m	24.78	76.9	33.73	36.88
			m	48.61	28.37	62.75	59.69
Fig. 3G: mean mRNA expression (mean fold change compard to sham isotype)
single values are provided in Suppl. Fig. S5E
	sham	HI isotype	HI anti-Ly6G early	HI anti-Ly6G late
NeuN	1.01057	0.792527	0.983301	0.599201
MAP2	1.0274	0.799806	0.924698	0.672124
CC1	1.05603	0.813465	0.86419	0.668018
CNPase	1.01577	0.789339	0.922682	0.637833
MAG	1.08168	0.755873	0.878256	0.627225
MBP	1.01409	0.779869	0.951103	0.72471
Fig. 3H: Western Blot: MBP (normalized to sham isotype)
group	treat-ment	treatment time point	sex	value	group	treat-ment	treatment time point	sex	value	group	treat-ment	treatment time point	sex	value	Statistical analyses: Normality test (D'Agostino & Pearson test)
sham	isotype	early	f	0.8472	HI	isotype	early	f	0.9901	HI	anti-Ly6G	early	f	0.7928		sham	HI isotype	HI anti-Ly6G early	HI anti-Ly6G late
			f	1.127				f	0.904				f	1.03	K2	1.768	0.08373	0.2467	1.211
			m	0.9992				f	0.7726				f	1.006	P value	0.4131	0.959	0.884	0.5459
			m	0.889				f	1.0182				f	1.3069	Statistical analyses: One-Way ANOVA
		late	f	1.1303				m	0.8776				f	0.763	F	4.22
			f	1.0476				m	0.6914				f	0.5883	P value	0.01
			m	1.4792				m	0.7047				m	0.6265	R squared	0.2021
			m	0.6939				m	1.1667				m	1.0428	Statistical analyses: Posthoc
	anti-Ly6G	early	f	1.0225			late	f	0.9682				m	0.9856	Holm-Šídák's multiple comparisons test	Mean Diff.	Adjusted P Value
			f	1.2636				f	1.1137				m	0.9501	sham vs. HI isotype	0.1021	0.31
			m	1.0008				f	0.9371				m	0.7441	sham vs. HI anti-Ly6G early	0.1168	0.31
			m	0.7204				f	0.8523			late	f	0.6911	sham vs. HI anti-Ly6G late	0.249	0.005
		late	f	0.8269				m	0.9424				f	0.809	HI isotype vs. HI anti-Ly6G early	0.01467	0.84
			m	1.049				m	0.9502				f	0.6432	HI isotype vs. HI anti-Ly6G late	0.147	0.19
			m	1.0677				m	0.7437				f	0.8259	HI anti-Ly6G early vs. HI anti-Ly6G late	0.1323	0.31
													f	1.0258
													f	0.6296
													f	1.1407
													f	0.7702
													m	0.4751
													m	0.9199
													m	0.7529
													m	0.5666
													m	0.6548

## Sheet: Figure 4
Fig. 4B: % NeuN+ area (mean of 3 ROIs Hippocampus)
group	treat-ment	treatment time point	sex	value	group	treat-ment	treatment time point	sex	value	group	treat-ment	treatment time point	sex	value		Statistical analyses: Normality test (D'Agostino & Pearson test)
sham	isotype	early	f	21.67	HI	isotype	early	f	2.62	HI	anti-Ly6G	early	f	20.93			sham	HI isotype	HI anti-Ly6G early	HI anti-Ly6G late
			f	24.79				f	3.74				f	7.46		K2	1.111	4.631	0.884	1.497
			m	29.4				f	5.32				f	26.18		P value	0.574	0.099	0.643	0.473
			m	18.85				f	1.22				f	25.84		Statistical analyses: One-Way ANOVA
		late	f	23.7				f	9.59				f	16.03		F	45.71
			f	21.25				m	12.65				m	17.52		P value	<0.001
			f	27.31				m	2.92				m	18.55		R squared	0.6886
			f	29.65				m	18.23				m	11.55		Statistical analyses: Posthoc
			m	26.49			late	f	7.73				m	3.21		Holm-Šídák's multiple comparisons test	Mean Diff,	Adj. P Value
			m	33.43				f	12.18				m	23.54		sham vs. HI isotype	16.08	<0.001
			m	29.99				f	20.7			late	f	2.97		sham vs. HI anti-Ly6G early	9.542	<0.001
			m	30.71				f	16.81				f	4.21		sham vs. HI anti-Ly6G late	19.89	<0.001
	anti-Ly6G	early	f	26.11				f	20.39				f	2.24		HI isotype vs. HI anti-Ly6G early	-6.542	0.009
			f	18.05				m	19.38				f	3.7		HI isotype vs. HI anti-Ly6G late	3.805	0.07
			m	25.76				m	8.87				f	3.42		HI anti-Ly6G early vs. HI anti-Ly6G late	10.35	<0.001
			m	22.87				m	12.88				f	10.16
		late	f	24.86				m	4.24				f	1.67
			f	29.1				m	15.45				f	12.06
			f	23.32				m	5.34				f	10.63
			f	33.39									m	9.16
			f	31.1									m	6.84
			m	24.54									m	15.48
			m	32.56									m	5.02
			m	30.09
Fig.4C: % Iba-1+ area (mean of 3 ROIs Hippocampus)
group	treat-ment	treatment time point	sex	value	group	treat-ment	treatment time point	sex	value	group	treat-ment	treatment time point	sex	value		Statistical analyses normality test (D'Agostino & Pearson test)
sham	isotype	early	f	0.26	HI	isotype	early	f	55.9	HI	anti-Ly6G	early	f	39.04			sham	HI isotype	HI anti-Ly6G early	HI anti-Ly6G late
			f	0.27				f	61.08				f	3.6		K2	20.89	1.101	3.209	4.242
			m	0.39				f	48.27				f	31.66		P value	<0.0001	0.5767	0.201	0.1199
			m	0.51				f	21.91				f	0.34		Statistical analyses Kruskal-Wallis
		late	f	2.25				f	23.66				f	0.43		P value	<0.001
			f	1.33				m	11.88				m	12.8		Kruskal-Wallis statistic	39.45
			f	1.42				m	69.26				m	2.42		Statistical analyses Posthoc
			f	1.93				m	39.55				m	6.35		Dunn's multiple comparisons test	Mean rank diff,	Adj. P Value
			m	0.9			late	f	35.77				m	36.64		sham vs. HI isotype	-34.81	<0.001
			m	2.18				f	38.13				m	23.6		sham vs. HI anti-Ly6G early	-18.52	0.06
			m	4.12				f	61.13			late	f	7.72		sham vs. HI anti-Ly6G late	-28.38	<0.001
			m	1.98				f	26.28				f	20.27		HI isotype vs. HI anti-Ly6G early	16.29	0.18
	anti-Ly6G	early	f	0.18				f	20.9				f	26.53		HI isotype vs. HI anti-Ly6G late	6.433	>0.99
			f	0.2				m	0.43				f	17.22		HI anti-Ly6G early vs. HI anti-Ly6G late	-9.862	>0.99
			m	0.27				m	29.73				f	31.97
			m	0.76				m	21.63				f	9.88
		late	f	1.28				m	19.42				f	70.75
			f	1.23				m	71.47				f	60.07
			f	1.75				m	84.82				f	4.53
			f	3.08									m	9.25
			f	2.18									m	7.5
			m	1.62									m	28.45
			m	2.33									m	37.85
			m	6.67
Fig. 4D: monocyte/microglia subset analyses (spectral flow cytometry)
Heatmap	TMEM119	P2RY12	CX3CR1	TREM2	Ly6C	CD64	CD206	CD11c	CD11b	MHC-II	CD115	CD45	C5AR1	CD169	CCR2
resting microglia	1.17322	0.281393	0.807796	-0.676438	-0.730978	-0.702409	-0.627648	-1.02958	-0.0902797	-0.384664	-0.485072	-1.72653	-0.809451	-0.658065	0.0648044
TREM2high CD11clow	1.85334	1.81388	1.72643	2.01737	1.64245	0.75534	1.08094	-0.918609	0.0859372	-1.81535	-0.0055689	0.128657	-0.804671	-1.89606	-2.11073
P2RY12low TMEM119low CX3CR1low DAMs 1	-1.09292	-1.39558	-1.37025	-0.564218	-0.6312	-1.4246	-0.193247	-0.504861	-1.37736	0.454793	-0.992556	-0.260317	0.0881107	1.27963	1.12579
CD11chigh DAMs	-0.255668	0.0949195	0.00429671	-0.586671	-0.972603	0.453985	0.265672	0.793942	0.796114	-0.34689	-0.510052	-0.243484	-0.507292	0.182981	0.329414
CD11cint DAMs	-0.137103	0.202169	-0.204766	-0.576664	-0.0184396	0.217299	-0.0211837	-0.138455	0.273202	-0.271541	-0.567045	0.258052	0.666638	0.0490505	0.102071
P2RY12low TMEM119low CX3CR1low DAMs 2	-0.787676	-1.26232	-1.04518	-0.256467	-0.157109	-1.28936	-2.03179	-0.47438	-1.1583	0.831681	0.728179	-0.397176	-0.228095	1.13673	0.977813
C5AR1high DAMs	-0.322044	0.0857549	-0.378455	-0.454675	1.43943	0.919648	0.895573	0.303558	-0.253541	-0.0372732	-0.306491	1.87557	2.15092	-0.0158164	-0.442714
TREM2high CD11chigh DAMs	-0.43115	0.17979	0.460133	1.09776	-0.571552	1.07009	0.63168	1.96839	1.72423	1.56925	2.13861	0.365234	-0.556157	-0.0784569	-0.0464482
relative abundance of clusters (single values and statistics are provided in sheet "Suppl Fig. S7")
	sham		HI isotype		HI anti-Ly6G early		HI anti-Ly6G late
	Ipsi	Contra	Ipsi	Contra	Ipsi	Contra	Ipsi	Contra
resting microglia	94.092	95.924	84.1957	94.2186	80.23	94.1	80.8667	94.17
TREM2high CD11clow	0.32	0.456	0.452857	0.587143	0.406667	0.533333	0.473333	0.548333
P2RY12low TMEM119low CX3CR1low DAMs 1	1.298	0.888	3.19714	1.43143	3.70333	1.40333	3.9	1.395
CD11chigh DAMs	0.976	0.598	4.06286	0.795714	5.83	0.998333	4.6	0.785
CD11cint DAMs	0.412	0.376	1.70429	0.624286	2.625	0.61	2.18833	0.565
P2RY12low TMEM119low CX3CR1low DAMs 2	2.14	1.002	3.1	1.49714	3.68	1.48667	3.66667	1.46833
C5AR1high DAMs	0.684	0.686	2.42857	0.802857	3.02667	0.82	3.43667	0.988333
TREM2high CD11chigh DAMs	0.07	0.07	0.858571	0.0428571	0.496667	0.05	0.868333	0.075
Fig. 4E: Olig2/CC1+ cells/mm² (mean of 4 ROIs white matter)
group	treat-ment	treatment time point	sex	value	group	treat-ment	treatment time point	sex	value	group	treat-ment	treatment time point	sex	value		Statistical analyses normality test (D'Agostino & Pearson test)
sham	isotype	early	f	390.32	HI	isotype	early	f	51.65	HI	anti-Ly6G	early	f	292.77			sham	HI isotype	HI anti-Ly6G early	HI anti-Ly6G late
			f	409.4				f	507.24				f	194.79		K2	1.554	1.04	1.749	0.7287
			m	489.76				f	136.54				f	461.95		P value	0.4598	0.5945	0.417	0.6946
			m	326.33				f	250.7				f	444.55		Statistical analyses One-Way ANOVA
		late	f	296.36				f	193				f	481.55		F	14.71
			f	366.81				m	316.31				m	308.12		P value	<0.001
			f	199.52				m	154.16				m	444.1		R squared	0.4159
			f	254.43				m	375.2				m	493.54		Statistical analyses Posthoc
			m	390.05			late	f	402.78				m	281.83		Holm-Šídák's multiple comparisons test	Mean Diff,	Adj.P Value
			m	382.09				f	401.03				m	320.63		sham vs. HI isotype	129.2	<0.001
			m	582.35				f	103.94			late	f	278.67		sham vs. HI anti-Ly6G early	13.34	0.74
			m	317.69				f	110.16				f	119.26		sham vs. HI anti-Ly6G late	220.9	<0.001
	anti-Ly6G	early	f	367.08				f	231.87				f	161.66		HI isotype vs. HI anti-Ly6G early	-115.9	0.02
			f	505.2				m	375.26				f	189.37		HI isotype vs. HI anti-Ly6G late	91.66	0.04
			m	571.85				m	291.39				f	186.75		HI anti-Ly6G early vs. HI anti-Ly6G late	207.6	<0.001
			m	416.35				m	309.3				f	237.6
		late	f	560.7				m	338.49				f	92.15
			f	248.25				m	191.78				f	64.98
			f	298.16				m	132.3				f	92.29
			f	273.08									m	208.27
			f	350.19									m	226.32
			m	285.14									m	112.35
			m	456.51									m	173
			m	519.6
Fig. 4F: Olig2/Ki+ cells/mm² (mean of 4 ROIs white matter)
group	treat-ment	treatment time point	sex	value	group	treat-ment	treatment time point	sex	value	group	treat-ment	treatment time point	sex	value		Statistical analyses normality test (D'Agostino & Pearson test)
sham	isotype	early	f	32.81	HI	isotype	early	f	44.95	HI	anti-Ly6G	early	f	165.53			sham	HI isotype	HI anti-Ly6G early	HI anti-Ly6G late
			f	19.29				f	37.6				f	49.22		K2	9.607	2.531	1.648	3.822
			m	107.38				f	96.36				f	58.06		P value	0.0082	0.2821	0.4386	0.1479
			m	28.93				f	135.38				f	34.92		Statistical analyses Kruskal-Wallis
		late	f	42.97				f	126.37				f	103.02		P value	<0.001
			f	46.59				m	51.57				m	123.62		Kruskal-Wallis statistic	22.41
			f	58.44				m	71.18				m	64.81		Statistical analyses Posthoc
			f	15.09				m	65.55				m	142.98		Dunn's multiple comparisons test	Mean rank diff,	Adj.P Value
			m	50.06			late	f	50.46				m	63.74		sham vs. HI isotype	-20.29	0.003
			m	20.57				f	71.36				m	54.19		sham vs. HI anti-Ly6G early	-23.9	0.006
			m	69.18				f	99.54			late	f	40.66		sham vs. HI anti-Ly6G late	2.346	>0.99
			m	27.9				f	49.27				f	40.11		HI isotype vs. HI anti-Ly6G early	-3.611	>0.99
	anti-Ly6G	early	f	105.48				f	33.57				f	34.8		HI isotype vs. HI anti-Ly6G late	22.64	0.006
			f	31.92				m	85.32				f	20.81		HI anti-Ly6G early vs. HI anti-Ly6G late	26.25	0.007
			m	72.51				m	54.33				f	52.46
			m	29.91				m	67.02				f	37.46
		late	f	44.02				m	58.84				f	50.85
			f	25.08				m	90.86				f	47.98
			f	24.66				m	27.16				f	37.08
			f	28.05									m	24.45
			f	36.8									m	7.73
			m	64.85									m	40.78
			m	38.1									m	48.33
			m	17.54

## Sheet: Figure 5
Fig. 5B / Suppl. Fig. S8C vessel length density time course
			Vessel length density (mm/mm³)						Vessel length density (mm/mm³)
postntal day	group	sex	all vessels	large vessels (>7µm)	small vessels (<7µm)	postntal day	group	sex	all vessels	large vessels (>7µm)	small vessels (<7µm)				Statistical analyses: Two Way ANOVA: all vessels
9	sh	f	396.81	281.77	115.04	12	sh	f	986.36	674.94	311.42				Source of Variation	% of total variation	P value
		f	367.24	262.04	105.2			f	468.76	369.07	99.7				Interaction	0.9816	0.72
		f	437.91	327.83	110.08			f	522.94	402.76	120.18				time point	42.89	<0.001
		m	346.89	272.73	74.16			m	780.66	577.71	202.94				group	26.33	<0.001
		m	431.78	307.94	123.84			m	574.01	444.07	129.94				ANOVA table	SS (Type III)	DF	MS	F (DFn, DFd)	P value
	HI	f	157.67	127.71	29.97		HI	f	388.23	237.62	150.61				Interaction	18233	3	6078	F (3, 43) = 0.4527	P=0.72
		f	214.7	166.38	48.32			f	270.34	197.55	72.78				time point	796675	3	265558	F (3, 43) = 19.78	P<0.001
		f	154.75	122.52	32.23			f	535.95	421.77	114.18				group	489051	1	489051	F (1, 43) = 36.43	P<0.001
		f	360.77	249.08	111.7			f	369.95	313.63	56.32				Residual	577250	43	13424
		m	255.98	170.15	85.83			f	514.06	310.5	203.55				Statistical analyses: Posthoc: all vessels
		m	299.18	229.72	69.46			m	153.36	130.69	22.67				Šídák's multiple comparisons test	Predicted (LS) mean diff,	95.00% CI of diff.	Adj. P Value
10	sh	f	534.31	447.91	86.4			m	489.15	393.8	95.35				sham - HI
		f	513.34	402	111.34			m	526.71	320.27	206.44				9	155.6	-26.76 to 338.0	0.12
		m	500.02	403.15	96.88	16	sh	f	659.34	496.58	162.76				10	210	38.33 to 381.7	0.01
		m	439.14	335.02	104.12			f	719.1	457.86	261.24				12	260.6	88.87 to 432.3	0.001
		m	493.31	395.05	98.26			m	926.47	644.84	281.63				16	179.6	11.60 to 347.6	0.03
	HI	f	162.99	119.77	43.22			m	551.19	432.92	118.27				Statistical analyses: Two Way ANOVA: large vessels
		f	403.38	299.43	103.95			m	846.91	559.78	287.14				Source of Variation	% of total variation	P value
		f	331.65	193.21	138.44		HI	f	512.77	382.78	129.99				Interaction	3.615	0.14
		f	292.78	174.24	118.54			f	667.06	548.79	118.27				time point	40.29	<0.001
		m	344.07	219.23	124.85			m	589.86	453.85	136.01				group	26.97	<0.001
		m	161.38	96.76	64.62			m	493.38	417.62	75.77				ANOVA table	SS (Type III)	DF	MS	F (DFn, DFd)	P value
		m	263.67	182.78	80.89			m	675.56	587.9	87.66				Interaction	37299	3	12433	F (3, 43) = 1.897	P=0.14
		m	327.99	217.23	110.77			m	458.04	398.47	59.57				time point	415771	3	138590	F (3, 43) = 21.14	P<0.001
								m	622.07	468.38	153.69				group	278293	1	278293	F (1, 43) = 42.45	P<0.001
								m	406.1	279.36	126.74				Residual	281893	43	6556
								m	624.23	379.35	244.87				Statistical analyses: Posthoc large vessels
															Šídák's multiple comparisons test	Predicted (LS) mean diff,	95.00% CI of diff.	Adj. P Value
															sham - HI
															9	112.9	-14.58 to 240.3	0.1
															10	208.8	88.81 to 328.8	<0.001
															12	203	82.99 to 323.0	<0.001
															16	83.23	-34.17 to 200.6	0.26
															Statistical analyses: Two Way ANOVA: small vessels
															Source of Variation	% of total variation	P value
															Interaction	6.73	0.18
															time point	28.55	<0.001
															group	13.65	0.003
															ANOVA table	SS (Type III)	DF	MS	F (DFn, DFd)	P value
															Interaction	14546	3	4849	F (3, 43) = 1.693	P=0.18
															time point	61705	3	20568	F (3, 43) = 7.184	P<0.001
															group	29511	1	29511	F (1, 43) = 10.31	P=0.003
															Residual	123114	43	2863
															Statistical analyses: Posthoc small vessels
															Šídák's multiple comparisons test	Predicted (LS) mean diff,	95.00% CI of diff.	Adj. P Value
															sham - HI
															9	42.75	-41.48 to 127.0	0.58
															10	1.241	-78.06 to 80.54	>0.99
															12	57.6	-21.70 to 136.9	0.24
															16	96.36	18.78 to 173.9	0.009
Fig. 5C vessel length density anti-Ly6G treatment
group	treat-ment	treatment time point	sex	Vessel length density (mm/mm³)		group	treatment	treatment time point	sex	Vessel length density (mm/mm³)
				large vessels (>7µm)	small vessels (<7µm)					large vessels (>7µm)	small vessels (<7µm)				Statistical analyses large vessels: Normality test (D'Agostino & Pearson test) large vessels
sham	isotype	early	m	422.92	352.55	HI	anti-Ly6G	early	f	694.45	304.12					sham	HI isotype	HI anti-Ly6G early	HI anti-Ly6G late
			m	602.41	300.68				f	512.87	313.53				K2	0.7551	0.9369	0.3852	0.4942
		late	f	503.74	347.87				f	529.63	240.29				P value	0.6855	0.626	0.8248	0.7811
			m	582.37	228.33				f	304.49	264.27				Statistical analyses large vessels: One-Way ANOVA large vessels
	anti-Ly6G	early	f	483.98	277.95				m	419.35	450.92				F	1.037
			m	431.95	421.48				m	385.28	431.56				P value	0.389
		late	f	347.83	335.52				m	614.3	172.44				P value summary	ns
			m	401.01	390.31				m	395.78	331.57				Significant diff. among means (P < 0.05)?	No
			m	341.44	393				m	477.01	358.29				R squared	0.08615
HI	isotype	early	f	416.82	291.2			late	f	590.53	117.12				Statistical analyses small vessels: Normality test (D'Agostino & Pearson test) small vessels
			f	529.96	318.31				f	409.77	294.27					sham	HI isotype	HI anti-Ly6G early	HI anti-Ly6G late
			m	530.33	189.47				f	541.35	84.59				K2	0.5565	0.2637	0.004703	0.8851
			m	338.98	372.34				m	454.87	279.72				P value	0.7571	0.8765	0.9977	0.6424
			m	199.59	253.99				m	638.26	253.99				Statistical analyses small vessels: One-Way ANOVA small vessels
		late	f	651.35	156.66				m	559.56	194.35				F	5.198
			f	267.66	277.35				m	535.51	187.32				P value	0.0047
			m	353.76	289.51				m	516.89	164.17				R squared	0.3209
			m	589.21	212.29				m	360.88	323.76				Statistical analyses small vessels: Posthoc
			m	330.68	322.65										Holm-Šídák's multiple comparisons test	Mean Diff,	Adj. P Value
															sham vs. HI isotype	70.26	0.185
															sham vs. HI anti-Ly6G early	20.08	0.5745
															sham vs. HI anti-Ly6G late	127.6	0.0061
															HI isotype vs. HI anti-Ly6G early	-50.18	0.2866
															HI isotype vs. HI anti-Ly6G late	57.34	0.2856
															HI anti-Ly6G early vs. HI anti-Ly6G late	107.5	0.023
Fig. 5D: CD31+/Ki67+ cells/mm² (total hippocampus)
group	treat-ment	treatment time point	sex	value	group	treat-ment	treatment time point	sex	value	group	treatment	treatment time point	sex	value	Statistical analyses normality test (D'Agostino & Pearson test)
sham	isotype	early	f	5.94	HI	isotype	early	f	3.94	HI	anti-Ly6G	early	f	8.96		sham	HI isotype	HI anti-Ly6G early	HI anti-Ly6G late
			f	2.18				f	2.01				f	4.59	K2	0.2867	3.338	0.6669	2.403
			m	2.59				f	6.43				f	11.78	P value	0.8665	0.1885	0.7165	0.3007
			m	3.43				f	6.18				f	9.54	Statistical analyses One-Way ANOVA
		late	f	3.56				f	6.03				f	3.88	F	9.274
			f	4.55				m	5.56				m	8.11	P value	<0.0001
			f	6.51				m	5.63				m	6.58	R squared	0.3098
			f	4.02				m	4.37				m	8.87	Statistical analyses Posthoc
			m	2.85			late	f	9.86				m	3.69	Holm-Šídák's multiple comparisons test	Mean Diff,	Adj. P Value
			m	3.86				f	11.45				m	5.72	sham vs. HI isotype	-2.403	0.002
			m	5.55				f	5.13			late	f	4.48	sham vs. HI anti-Ly6G early	-3.362	<0.001
			m	3.34				f	7.48				f	2.11	sham vs. HI anti-Ly6G late	-0.05768	0.94
	anti-Ly6G	early	f	1.54				f	4.6				f	6.21	HI isotype vs. HI anti-Ly6G early	-0.9588	0.44
			f	3.28				m	6.44				f	5.54	HI isotype vs. HI anti-Ly6G late	2.346	0.01
			m	2.36				m	8.26				f	4.54	HI anti-Ly6G early vs. HI anti-Ly6G late	3.305	0.002
			m	2.69				m	5.37				f	3.71
		late	f	4.51				m	12.09				f	2.64
			f	4.25				m	4.39				f	6.52
			f	5.23				m	2.89				f	3.23
			f	5.23									m	1.78
			f	3.42									m	6.57
			m	5.09									m	2.04
			m	4.22									m	0.95
			m	1.28

## Sheet: Figure 6
Fig. 6A: mean fluorescence intensity Dihydrorhodamine (flow cytometry)						Fig. 6B: % VEGFR+CD39d+ neutrophils (flow cytometry)
time point after HI	sex	value				time point after HI	sex	value
24 h	f	29436	Normality -Shapiro-Wilk			24 h	f	3.5	Normality -Shapiro-Wilk
	f	31265		24 h	7 d		f	13		24 h	7 d
	f	26558	W	0.9468	0.7725		f	4.9	W	0.9527	0.9415
	f	19430	P value	0.6549	0.0023		f	3	P value	0.7003	0.5388
	m	28331	Mann Whitney test, tow-tailed				f	9.7	Unpaired t test, two-tailed
	m	24353	P value	<0.001			m	9.3	P value	0.006
	m	39799	Sum of ranks	166 , 110			m	11.3	t, df	t=3.090. df=19
	m	33147					m	5.9
	m	36779					m	18.1
7 d	f	679					m	13.9
	f	683				7 d	f	17.8
	f	691					f	34.5
	f	326					f	24.1
	f	190					f	24.5
	f	236					f	26.1
	f	204					f	21.1
	m	698					m	9.2
	m	730					m	8.1
	m	351					m	5.9
	m	254					m	34.1
	m	183					m	14.4
	m	186
	m	263
Fig. 6C: co-culture of neutrophils with aortic rings, vessel sprout length (µm)
3 arotic rings / time point from 2 independent experiments
20.000 sorted brain neutrophils / ring
time point afer HI	ring number	number and sex of pooled animals for 20,000 neutrophils	sprout length	time point afer HI	ring number	number and sex of pooled animals for 20,000 neutrophils	sprout length		Normality -Shapiro-Wilk
										24 h	7 d
									W	0.9221	0.8447
24 h	1	1 f, 1 m	92.4485	7 d	1	4 m	105.948		P value	<0.0001	<0.0001
			114.161				87.0172		Mann Whitney test, tow-tailed
			240.289				178.804		P value	0.0043
			65.2772				112.856		Sum of ranks	10953 , 17013
			174.562				143.327
			84.6917				207.722
			112.55				98.4063
			50.1872				95.2892
			201.314				82.7982
			183.926				118.745
			92.6104				89.0445
			96.3049				65.31
			291.496				167.394
			112.788				134.678
			94.2779				41.0365
			61.8013				82.3978
			76.2003				99.7595
			69.8115				87.5115
			125.302				120.424
			122.706				165.714
			79.8234				298.571
			59.7207				127.414
			149.661				406.917
			105.131				102.783
			67.3584				138.196
			81.677				373.256
			169.059				191.121
			88.6233				127.474
			29.0447				140.882
			195.846				143.242
	2	3 f	106.14				263.664
			133.483				77.7344
			153.818				151.546
			90.8885				43.851
			125.232				153.988
			172.714		2	2 f	101.65
			60.949				127.101
			61.6254				102.012
			73.2562				160.835
			90.5542				152.77
			149.424				121.817
			46.6177				205.055
			129.556				156.873
			126.332				64.6938
			83.5998				95.0002
			61.4071				119.607
			184.628				122.126
			48.4039				44.2341
			207.882				209.569
			215.287				158.151
			223.189				110.442
			131.224				79.5626
			183.676				93.9515
			60.5663				107.212
			222.131				77.2362
			202.577				62.9304
			226.631				134.608
			76.6357				134.28
			146.282				71.8035
			118.133				83.4835
			261.533				55.5676
			117.681				67.1176
			188.051				121.506
			208.015				68.218
			80.8371				179.869
			194.642				118.094
			129.45				128.376
			118.819				211.342
			233.785				64.399
			223.117				202.605
			96.6913				145.894
			148.489				145.643
			67.4392				132.486
			169.213				125.456
			240.987				127.365
			158.792				133.385
			69.3887				118.561
	3	1 f, 4 m	47.3787
			100.493		3	2 f	115.99
			26.4549				106.867
			60.4764				222.253
			48.024				148.224
			38.5122				135.274
			32.3778				139.154
			74.405				132.024
			72.3538				177.049
			102.203				106.182
			72.2873				66.9887
			71.2832				164.495
			75.5613				224.997
			27.2247				51.6702
			49.6785				147.443
			62.9553				123.647
			76.9534				341.32
			65.8103				154.001
			56.1237				129.179
			52.0557				147.815
			94.5295				70.7716
			75.5147				94.3345
			36.7342				176.432
			38.0923				75.3715
			70.8014				140.681
			76.1936				123.836
			83.7394				81.2245
			147.471				147.938
							124.98
							127.793
							97.5786
							124.87
							137.704
							173.012
							144.58
							153.495
							110.734
							132.454
							275.772
							118.328
							108.37
							89.4014
							49.9562
							60.9229
							54.9195
							156.9
							59.4623
							88.0969
							202.847
							104.931
							203.183
							112.593
							374.622
							122.283
							52.472
							124.743
Fig. 6D: co-culture of brain neutrophils with endothelial bEND3 cells (woundhealing)
blood
time point afer HI	experiment number	number and sex of pooled animals for 10.000 neutrophils	wound-healing (rel. to control)	time point afer HI	experiment number	number and sex of pooled animals for 10.000 neutrophils	wound-healing (rel. to control)		Statistical analyses: Two Way ANOVA
									Source of Variation	% of total variation	P value
									Interaction	16.09	0.006
24 h	1	1 female	0.909909	7 d	1	1 female	0.903529		organ	13.4	0.01
		1 female	1.16648			1 male	1.0476		time point	33.55	<0.001
	2	1 male	0.964681			1 male	1.33894		ANOVA table	SS (Type III)	DF	MS	F (DFn, DFd)	P value
	3	1 female	1.03536			1 male	1.04679		Interaction	3964	1	3964	F (1, 22) = 9.066	P=0.006
		1 male	1.08324			1 male	1.06252		organ	3300	1	3300	F (1, 22) = 7.548	P=0.01
		1 male	0.731527		2	1 male	1.16989		time point	8263	1	8263	F (1, 22) = 18.90	P<0.001
	4	1 female	1.00341						Residual	9618	22	437.2
brain									Statistical analyses: Posthoc
time point afer HI	experiment number	number and sex of pooled animals for 10.000 neutrophils	wound-healing (rel. to control)	time point afer HI	experiment number	number and sex of pooled animals for 10.000 neutrophils	wound-healing (rel. to control)		Tukey's	Predicted (LS) mean diff,	95.00% CI of diff.	Adj.P Value
									Blood:24 h vs. Blood:d 7	-10.99	-43.29 to 21.31	0.78
									Blood:24 h vs. Brain:24 h	2.169	-28.86 to 33.20	>0.99
24 h	1	3 female	1.09112	7 d	1	2 female, 4 male	2.24902		Blood:24 h vs. Brain:d 7	-58.36	-90.66 to -26.06	<0.001
		3 male	1.13896		2	2 female	1.52392		Blood:d 7 vs. Brain:24 h	13.16	-19.14 to 45.46	0.67
		3 male	1.00292			1 male	1.50011		Blood:d 7 vs. Brain:d 7	-47.36	-80.89 to -13.84	0.004
	2	1 female	0.974793		3	2 female	1.28686		Brain:24 h vs. Brain:d 7	-60.53	-92.83 to -28.23	<0.001
	3	1 female	0.86777		4	3 male	1.49862
	4	1 female, 2 male	0.681329		5	1 male	1.35263
	5	1 female	0.985853
Fig. 6E: neutrophil clustering (all organs, spectral flow cytometry, z-scores)
Cluster	Siglec-F	CD101	CD14	CD11b	CD45	MHC-II	CD44	CXCR2	Ly6G	CD62L	CD24	Ly6C	CD49d	c-Kit	CD16	CD80	CXCR4
N6	2.00448	1.70217	1.95636	1.97056	1.95902	1.53068	1.45905	1.13903	1.29323	-0.2689	0.881939	0.152785	-0.06443	-0.84527	-0.9525	0.482429	-0.07473
N2	-0.55675	0.237932	-0.43228	-0.13706	0.041039	-0.70377	0.683038	1.26473	-0.03659	1.40126	-0.95704	-1.05079	-1.02384	-1.01839	-0.41021	-0.5311	-0.77958
N1	-0.46979	-0.87733	-0.60614	-0.34848	-0.34172	-0.72168	-0.33127	-0.01449	-0.98207	1.124	0.790372	0.283703	0.922496	0.187615	0.254685	-0.5985	-0.33212
N4	-0.13215	-0.86937	-0.64044	-0.80918	-0.75687	-0.27837	-0.6234	-1.00229	-1.32137	-0.76477	0.208194	1.49024	1.29651	1.10648	0.603592	-0.56336	0.320109
N3	-0.22765	-0.59759	0.152556	-0.55413	-0.63045	0.966468	-1.36872	-0.95465	0.707587	-0.70394	0.589894	0.332598	0.057671	1.24048	1.54992	1.84561	1.81132
N5	-0.61814	0.404186	-0.43006	-0.12172	-0.27102	-0.79333	0.181307	-0.43234	0.339204	-0.78765	-1.51335	-1.20854	-1.18841	-0.67091	-1.04549	-0.63508	-0.945
Fig. 6F: relative abundance of neutrophil clusters in different organs (spectral flow cytometry)
		N1	N2	N5	N4	N6	N3
bone marrow	Sham	69	25	0.17	0.62	0.51	4.69
	HI	68.3	22.8	0.13	0.75	0.6	7.37
spleen	Sham	50.2	26.9	2.67	11.7	1.02	7.53
	HI	46.5	25.9	2.88	12.5	2.54	9.76
blood	Sham	23.5	69.1	3.36	1.59	1.71	0.8
	HI	24.3	69.1	2.78	0.97	1.74	1.12
brain	Sham	55.5	33.2	1.05	5.36	3.11	1.74
	HI	8.25	35.6	2.17	0.29	51.2	2.46
Fig. 6G: mean fluoresence intensities on brain neutrophils (spectral flow cytometry)
CD11b
time point after HI	treatment	sex	value	time point after HI	treatment	sex	value
24 h	sham	f	20504	7 d	sham	f	23441		Statistical analyses: Shapiro-Wilk
		f	27030			m	20442			24 h sham	24 h HI	7 d Sham	7 d HI
		f	33995			m	22108		W	0.9244	0.8592	0.8011	0.9493
		m	25842			m	25222		P value	0.5378	0.1178	0.042	0.7042
		m	26240			m	23086		Statistical analyses Kruskal-Wallis
		m	22281			m	20924		P value	0.003
	HI	f	52867			m	32696		Kruskal-Wallis statistic	13.85
		f	46603		HI	f	84440		Statistical analyses Posthoc
		f	97593			f	41420		Dunn's multiple comparisons test	Mean rank diff,	Summary	Adj. P Value
		m	42108			f	54233		sham 24 h vs. HI 24 h	-10.67	ns	0.08
		m	56176			f	62831		sham 7 d vs. HI 7d	-12.23	*	0.02
		m	25558			m	86918		sham 24 h vs. sham 7 d	3.19	ns	>0.99
		m	95968			m	64388		HI 24 h vs. HI 7d	1.625	ns	>0.99
		m	49558			m	26739
						m	16616
CD45
time point after HI	treatment	sex	value	time point after HI	treatment	sex	value
24 h	sham	f	6850	7 d	sham	f	5690		Statistical analyses: Shapiro-Wilk
		f	7498			m	4696			24 h sham	24 h HI	7 d Sham	7 d HI
		f	7253			m	5290		W	0.8479	0.9003	0.9835	0.9336
		m	7977			m	5918		P value	0.1515	0.291	0.9748	0.5494
		m	6848			m	6622		ANOVA summary
		m	6828			m	6483		F	17.43
	HI	f	10347			m	7701		P value	<0.001
		f	9412		HI	f	9516		Statistical analyses Posthoc
		f	11132			f	9330		Šídák's multiple comparisons test	Mean Diff,	95.00% CI of diff.	Adj. P Value
		m	10989			f	10874		sham 24 h vs. HI 24 h	-3.202	-5.083 to -1.321	<0.001
		m	10565			f	11973		sham 7 d vs. HI 7d	-3.395	-5.197 to -1.593	<0.001
		m	8391			m	10757		sham 24 h vs. sham 7 d	1.152	-0.7857 to 3.089	0.41
		m	10864			m	9988		HI 24 h vs. HI 7d	0.9586	-0.7827 to 2.700	0.48
		m	11586			m	7266
						m	5913
CD14
time point after HI	treatment	sex	value	time point after HI	treatment	sex	value
24 h	sham	f	2555	7 d	sham	f	140		Statistical analyses: Shapiro-Wilk
		f	3365			m	236			24 h sham	24 h HI	7 d Sham	7 d HI
		f	1078			m	344		W	0.9627	0.9811	0.8503	0.9412
		m	2073			m	195		P value	0.8403	0.9682	0.1236	0.6228
		m	2016			m	1012		ANOVA summary
		m	1351			m	1228		F	24.87
	HI	f	22696			m	1799		P value	<0.001
		f	31438		HI	f	3997		Statistical analyses Posthoc
		f	38813			f	4705		Šídák's multiple comparisons test	Mean Diff,	95.00% CI of diff.	Adj. P Value
		m	24075			f	7613		sham 24 h vs. HI 24 h	-2.393	-3.353 to -1.434	<0.001
		m	13843			f	4860		sham 7 d vs. HI 7d	-0.343	-1.263 to 0.5766	0.79
		m	6560			m	4078		sham 24 h vs. sham 7 d	0.1365	-0.8520 to 1.125	>0.99
		m	43961			m	5580		HI 24 h vs. HI 7d	2.187	1.298 to 3.075	<0.001
		m	26655			m	1406
						m	865
CD101
time point after HI	treatment	sex	value	time point after HI	treatment	sex	value
24 h	sham	f	1572	7 d	sham	f	3814		Statistical analyses: Shapiro-Wilk
		f	2926			m	1424			24 h sham	24 h HI	7 d Sham	7 d HI
		f	1837			m	1892		W	0.8931	0.9318	0.9541	0.8568
		m	4776			m	4030		P value	0.3348	0.5325	0.7664	0.1117
		m	2407			m	4844		ANOVA summary
		m	2879			m	3628		F	10.24
	HI	f	7162			m	6031		P value	<0.001
		f	10157		HI	f	18666		Statistical analyses Posthoc
		f	4715			f	6831		Šídák's multiple comparisons test	Mean Diff,	95.00% CI of diff.	Adj. P Value
		m	12497			f	13502		sham 24 h vs. HI 24 h	-4.278	-10.49 to 1.938	0.27
		m	6344			f	19868		sham 7 d vs. HI 7d	-10.22	-16.18 to -4.265	<0.001
		m	4301			m	20784		sham 24 h vs. sham 7 d	-0.9333	-7.337 to 5.470	>0.99
		m	3495			m	21314		HI 24 h vs. HI 7d	-6.877	-12.63 to -1.122	0.01
		m	7418			m	6785
						m	3356
Fig. 6H: brain neutrophil clustering (z-scores, spectral flow cytometry)
Cluster	Siglec-F	CD101	CD14	CD11b	CD45	MHC-II	CD44	CXCR2	Ly6G	CD62L	CD24	Ly6C	CD49d	c-Kit	CD16	CD80	CXCR4
Br 1	1.90417	1.5242	0.112214	0.916261	1.41935	1.11485	-0.264387	-0.147935	1.36125	-0.753432	1.69749	0.535574	0.830865	0.951816	0.724831	0.825194	0.971905
Br 2	-0.81551	-0.495662	0.1092	-0.978542	-0.307815	-1.06522	0.89723	1.57494	-1.2729	0.982833	-1.2495	-1.43762	-1.7281	-0.847987	-0.380899	-0.742609	-1.12774
Br 3	-0.140431	-0.67629	1.22944	0.741242	0.423401	0.476778	0.214277	-0.416857	0.827299	-0.813735	0.130011	0.407233	-0.580577	-0.696804	-0.421974	0.921029	0.158486
Br 4	-0.258275	0.95562	-0.815149	-0.384198	0.180215	-0.529241	-0.0124	0.723629	0.0893922	0.494962	-0.716351	-1.02353	0.0992922	-1.06156	-0.520553	-0.55933	-0.656862
Br 5	0.0935739	-0.333557	0.821765	0.96222	-0.0803717	1.02977	-1.78313	-1.25242	-0.908273	-1.08563	-0.0248113	1.13351	0.803855	1.27098	-1.0611	0.897623	1.35497
Br 6	-0.783524	-0.974314	-1.45747	-1.25698	-1.63478	-1.02693	0.948406	-0.481366	-0.0967681	1.175	0.163159	0.384832	0.57466	0.383558	1.65969	-1.34191	-0.700765
Fig. 6I: mean relative abundance of brain neutrophil clusters (single values, spectral flow cytometry)
time point after HI	sex	Br 1	Br 2	Br 3	Br 4	Br 5	Br 6
24 h	f	15.1	21.6	20.9	37.8	2.72	1.86		Br 1			Br 2			Br 3
	f	6.83	25	3.52	61.9	1.8	0.9		Normality -Shapiro-Wilk			Normality -Shapiro-Wilk			Normality -Shapiro-Wilk
	f	7.67	17.2	13.1	14	35.44	12.6			24 h	7 d		24 h	7 d		24 h	7 d
	m	9.59	16.4	1.36	69.5	2.36	0.85		W	0.886	0.9226	W	0.8251	0.6753	W	0.8291	0.6138
	m	16.8	17.2	8.15	38.7	6.34	12.8		P value	0.2149	0.4511	P value	0.0528	0.0012	P value	0.0581	0.0002
	m	7.06	30.3	2.35	26.8	2.35	31.2		Unpaired t test, two-tailed			Mann Whitney test, tow-tailed			Mann Whitney test, tow-tailed
	m	3.21	21.9	21.4	9.09	33.65	10.7		P value	0.0342		P value	<0.001		P value	0.002
	m	7.57	43.7	2.01	37.5	8.25	1.01		t, df	t=2.347. df=14		Sum of ranks	100 , 36		Sum of ranks	96 , 40
7 d	f	31.7	0.8	0.45	61.4	4.2	1.35		Br 4			Br 5			Br 6
	f	12.4	8.16	4.33	47.7	2.77	24.6		Normality -Shapiro-Wilk			Normality -Shapiro-Wilk			Normality -Shapiro-Wilk
	f	30.7	1.57	0.98	48.8	6.09	11.9			24 h	7 d		24 h	7 d		24 h	7 d
	f	44.1	0.25	1.01	41.2	3.98	9.47		W	0.9362	0.938	W	0.689	0.9655	W	0.7896	0.8062
	m	33.5	0.25	0.4	61.1	4.16	0.6		P value	0.5744	0.5914	P value	0.0017	0.8607	P value	0.0221	0.0333
	m	25.5	2.46	0.3	69.1	1.75	0.9		Unpaired t test, two-tailed			Mann Whitney test, tow-tailed			Mann Whitney test, tow-tailed
	m	3.42	0	0.76	63.5	2.28	30		P value	0.09		P value	0.28		P value	0.74
	m	0.36	0.8	0.89	30.6	0.89	66.5		t, df	t=1.831. df=14		Sum of ranks	79 , 57		Sum of ranks	64,50 , 71,50

## Sheet: Figure 7
Fig. 7A: % Siglec F high brain neutrophils (spectral flow cytometry)
time point after HI	treatment	sex	value	time point after HI	treatment	sex	value
24 h	sham	m	1.06	7 d	sham	m	1.35		Statistical analyses: Kolmogorov-Smirnov test
		f	2.24			m	0.82			24 h sham	24 h HI	7 d Sham	7 d HI
		f	0.55			f	0.53		W	0.241	0.2198	0.3014	0.1354
		f	1.06			m	3.42		P value	>0.1000	>0.1000	0.0539	>0.1000
		m	0.35			f	0.53		ANOVA summary
		m	0			f	0.66		F	7.553
	HI	m	2.21			m	0.13		P value	<0.001
		m	5.57		HI	f	8.95		Statistical analyses Posthoc
		m	3.4			f	15.3		Šídák's multiple comparisons test	Mean Diff.	95.00% CI of diff.	Adjusted P Value
		f	3.73			m	23.7		sham 24 h vs. HI 24 h	-2.912	-12.91 to 7.085	0.9
		f	3.71			m	0.17		sham 7 d vs. HI 7d	-14.38	-23.96 to -4.798	0.002
		m	6.64			m	1.41		sham 24 h vs. sham 7 d	-0.1862	-10.48 to 10.11	>0.99
		m	1.13			m	12.8		HI 24 h vs. HI 7d	-11.65	-20.91 to -2.397	0.01
		f	3.92			f	21.9
						f	39.3
Fig. 7C: phenotype of Siglec-F low vs high neutrophils (z-scores, spectral flow cytometry)
time point after HI	group	sex	Siglec-F	CD101	CXCR4	CD49d	CD11b	CD45	CD80	MHC-II	CD14	CD62L	CXCR2
24 h		f	-0.631369	-0.88786	-1.07188	-1.41253	-0.63439	-0.404311	0.0173707	-1.02124	0.58652	-0.30189	0.145623
		m	-0.688967	-0.540435	-1.67615	-1.22886	-0.888878	-0.869065	0.122312	-1.59305	1.29618	1.02405	1.23506
		m	-0.685417	-0.268991	-1.3973	-1.02443	-1.0715	-0.0851966	-0.410216	-1.40245	0.698464	1.06153	2.07602
		f	-0.570221	-0.98275	-0.539483	-0.650165	-0.499954	-0.295951	0.279398	-0.665216	-0.13215	0.0192558	-0.339934
		f	-0.753272	-1.21974	-1.09983	-1.10743	-1.74388	-1.37657	-0.974684	-1.47078	-0.72337	1.92012	0.385234
		m	-0.741437	-1.31324	0.700998	1.21502	1.11668	-0.14733	0.689387	1.09695	2.31277	-1.66757	-0.65662
		m	-0.670425	-0.858164	-0.134197	1.13664	-0.768825	0.21155	-0.303971	-0.397295	0.907904	0.499197	2.24382
		m	-0.674765	-1.17172	0.437462	1.53626	1.1827	-0.0141166	0.266362	1.12751	1.89487	-1.68162	-0.941367
7 d	Siglec-F low	m	-0.472777	0.618887	-0.23269	-0.424221	0.417692	-0.520127	-1.11482	-0.203098	-0.999619	0.333294	-0.587018
		f	-0.484218	0.367163	-0.338504	-0.424989	0.4415	-0.965992	-0.929057	0.0756111	-0.966417	-0.321113	-0.877365
		f	-0.712638	-0.976138	-0.979374	-0.378878	-1.1779	-1.12058	-1.50656	-0.548338	-0.916168	0.995131	-0.398598
		f	-0.623873	-0.383253	-0.245334	-0.984469	-0.811321	-0.618048	-0.466272	-0.158145	-0.782467	0.711141	-1.38508
		f	-0.444373	0.165668	0.438128	-0.105287	-0.584865	-0.429661	-0.695709	0.363311	-1.01244	1.07816	-0.408451
		m	-0.65425	0.691272	-0.847606	-1.02366	-0.266998	-0.713484	-1.23801	-0.735343	-0.851956	0.800796	-0.371419
	Siglec-F high	m	1.50923	1.17036	1.26733	0.748535	1.85622	0.968577	0.523827	0.93871	-0.46157	-1.03384	-0.731596
		f	1.04292	1.07582	1.00912	0.912229	1.73564	0.110646	0.527086	1.4242	-0.629284	-0.975843	-0.936939
		f	1.45676	0.0503622	0.745586	1.17429	0.166372	1.7261	1.16586	0.847006	-0.143109	-0.295913	0.746392
		f	1.61298	1.2511	1.49227	0.666303	0.662877	2.09095	2.8019	0.348926	0.491704	-0.678121	0.207841
		f	1.87967	1.90964	1.64068	1.38563	0.449828	1.99451	0.653537	1.84496	-0.369352	-0.761154	0.945662
		m	1.30645	1.30202	0.830769	-0.0099907	0.418992	0.458093	0.592267	0.127757	-0.200502	-0.725615	-0.351275
Fig. 7D: neutrophil-vessel distances of Siglec-F low vs high neutrophils (µm, n = 3 female mice)
Siglec-F low	0.0058705	0	0.0536178	0.510926	0.0620759	0	0.000696313	0.0275676	0.567557	0.157835	0.021799	0.0571364	0.00101392	0	0.263046	0.0508398	0.324659	0.271675	0.125057	0	0.0991667	0.561276	1.3169	0.114063	0.074246	0.297897	0.00511346	0	0.0633804	0.174935	0.125186	0.129849	0.0945618	0	0.176538	0.480744	0.7599	0.0907473	0.13474	0.662163	0.00809302	0.0436427	0.0714536	0.816277	0.47675	0.117798	1.56556	0.207348	0.219485
Siglec-F high	35.6813	12.0367	21.3748	12.2303	17.7603	18.0892	15.2468	6.01288	23.9076	12.4118	23.3304	23.5131	21.3729	13.8404	2.62207	10.6498	12.9828	22.5273	7.27902	14.6048	12.5476	28.6883	28.4157	37.1731	18.2441	8.86804	3.00926	12.2799	14.6192	1.5067	2.45323	13.2638	6.16516	37.4567	8.1113	15.4542	32.4605	7.67261	11.3912	9.32269	7.27269	12.8986	9.33739	19.2307	17.1551	19.683	14.8664	3.7621	5.4376
Statistical analyses: D'Agostino & Pearson test			Statistical analyses: Mann Whitney, two-tailed
	Siglec-F low	Siglec-F high	P value	<0,001
K2	302.1	9.734	Sum ofranks	808544 , 130591
P value	<0,0001	0.0077	Mann-Whitney U	68608
Fig. 7E: mRNA expression in sorted brain and blood neutrophil subsets
organ	experiment number	number and sex of pooled animals per biological replicate	SiglecFlow
			delta ct				log 10 of delta ct (plotted)
			Ang 1	Ang2	VEGFa	IL-4	Ang 1	Ang2	VEGFa	IL-4
blood	1	1 f	1.3575	0.2632	0.043179	0.008996	0.13274	-0.579714	-1.36473	-2.04595
		1 f	12.4351	0.64581	0.09441	0.023061	1.09465	-0.189895	-1.02498	-1.63712
	2	1 m	0.614591	0.206539	0.036658	0.001946	-0.211414	-0.684998	-1.43583	-2.71086
		1 m	6.71692	0.239602	0.035819	0.017393	0.82717	-0.62051	-1.44589	-1.75963
	3	1 f	1.44735	0.030921	0.060917	0.00609	0.160573	-1.50975	-1.21526	-2.21538
		1 m	0.087769	0.376793	0.347271	0.154878	-1.05666	-0.423897	-0.459331	-0.81001
organ	experiment number	number and sex of pooled animals per biological replicate	SiglecFlow								SiglecFhigh
			delta ct				log 10 of delta ct (plotted)				delta ct				log 10 of delta ct (plotted)
			Ang 1	Ang2	VEGFa	IL-4	Ang 1	Ang2	VEGFa	IL-4	Ang 1	Ang2	VEGFa	IL-4	Ang 1	Ang2	VEGFa	IL-4
brain	1	2 m	2.87985	0.648268	0.077252	0.230386	0.45937	-0.188245	-1.11209	-0.637544	20.6179	1.47223	0.164629	1.81739	1.31425	0.167975	-0.783494	0.259449
		2 f. 1 m	5.36531	0.548828	0.105263	0.013654	0.729594	-0.260564	-0.977724	-1.86474	443.738	10.9538	2.21513	0.170022	2.64713	1.03956	0.345398	-0.769495
		2 f	5.784	0.964467	0.070136	0.107962	0.762229	-0.0157126	-1.15406	-0.966729	25.3324	1.34298	0.232162	1.34217	1.40368	0.128069	-0.634209	0.127807
	2	3 f. 6 m	40.5031	5.48663	0.92582	0.003724	1.60749	0.739306	-0.0334734	-2.42899	459.588	49.5731	6.43363	0.059236	2.66237	1.69525	0.808456	-1.22741
	3	1 f	0.438534	0.23336	0.415627	0.054428	-0.357997	-0.631974	-0.381296	-1.26418	3.32216	11.7309	20.2738	46.2683	0.52142	1.06933	1.30694	1.66528
		1 m	2.12266	2.44748	4.01054	4.08711	0.32688	0.388719	0.603203	0.611417	67.3675	36.0612	61.5831	12.9454	1.82845	1.55704	1.78946	1.11211
Ang1				Ang2				VEGF				IL-4
Statistical analyses: Shapiro-Wilk				Statistical analyses: Shapiro-Wilk				Statistical analyses: Shapiro-Wilk				Statistical analyses: Shapiro-Wilk
	blood S-	brain S-	brain S+		blood S-	brain S-	brain S+		blood S-	brain S-	brain S+		blood S-	brain S-	brain S+
W	0.9576	0.9604	0.9242	W	0.8506	0.9701	0.878	W	0.8174	0.8899	0.9359	W	0.9709	0.9766	0.9654
P value	0.8012	0.8232	0.5358	P value	0.1592	0.8934	0.26	P value	0.0838	0.3178	0.626	P value	0.8986	0.9335	0.8603
ANOVA summary				ANOVA summary				ANOVA summary				ANOVA summary
F	7.013			F	13.27			F	7.085			F	7.178
P value	0.007			P value	<0.001			P value	0.007			P value	0.007
Statistical analyses Posthoc				Statistical analyses Posthoc				Statistical analyses Posthoc				Statistical analyses Posthoc
Šídák's	Mean Diff.	95.00% CI of diff.	Adj. P Value	Šídák's	Mean Diff.	95.00% CI of diff.	Adj. P Value	Šídák's	Mean Diff.	95.00% CI of diff.	Adj. P Value	Šídák's	Mean Diff.	95.00% CI of diff.	Adj. P Value
blood S- vs. brain S-	-0.4301	-1.595 to 0.7347	0.71	blood S- vs. brain S-	-0.6734	-1.517 to 0.1701	0.14	blood S- vs. brain S-	-0.6484	-1.819 to 0.5222	0.4	blood S- vs. brain S-	-0.7714	-2.245 to 0.7021	0.45
blood S- vs. bran S+	-1.572	-2.736 to -0.4069	0.007	blood S- vs. bran S+	-1.611	-2.455 to -0.7675	<0.001	blood S- vs. bran S+	-1.63	-2.800 to -0.4591	0.006	blood S- vs. bran S+	-2.058	-3.531 to -0.5843	0.006
brain S- vs. bran S+	-1.142	-2.306 to 0.02317	0.06	brain S- vs. bran S+	-0.9376	-1.781 to -0.09410	0.03	brain S- vs. bran S+	-0.9813	-2.152 to 0.1893	0.11	brain S- vs. bran S+	-1.286	-2.760 to 0.1871	0.1
Fig. 7F: wound healing in bEND.3 scratch assays with sorted brain neutrophil subsets (relative to untreated control cells)
culture condition of bEND3 cells	experiment number	number and sex of pooled animals for 10.000 neutrophils (i.e. 1 biological replicate)	value
SiglecFlow neutrophils	1	1 f	1.50141	Statistical analyses: Shapiro-Wilk
		3 f	1.29165		24 h sham	24 h HI	7 d Sham	7 d HI
	2	2 f	1.02083	W	0.9308	0.9585	0.9731	0.9274
	4	1 f	0.714846	P value	0.4558	0.7689	0.8604	0.5605
	5	1 f	1.15423	ANOVA summary
	6	1 m	1.64213	F	17.14
		2 f	1.52969	P value	<0.001
	7	1 male	0.894716	Statistical analyses Posthoc
	8	2 f	1.58685	Šídák's multiple comparisons test	Mean Diff.	95.00% CI of diff.	Adj. P Value
	9	1 f. 1 m	0.994773	S- vs. S+ neutrophils	-0.6056	-0.9785 to -0.2326	<0.001
SiglecFhigh neutrophils	1	1 f	2.4194	S- vs. S+ anti-VEGF	0.3864	-0.1070 to 0.8798	0.19
	2	3 f	1.6783	S- vs. anti-VEGF w/o cells	0.2678	-0.1629 to 0.6984	0.43
	3	1 f	1.50997	S+ vs. S+ anti-VEGF	0.9919	0.4986 to 1.485	<0.001
	4	1 f	1.60221	S+ vs. anti-VEGF w/o cells	0.8734	0.4427 to 1.304	<0.001
	5	1 f	2.06332	S+ anti-VEGF vs. anti-VEGF w/o cells	-0.1186	-0.6569 to 0.4197	>0.99
		2 f	2.10945
	6	1 m	1.98591
		2 f	2.1697
	7	1 m	1.59615
	8	1 m	1.25229
anti-VEGF w/o neutrophils	8	no cells	0.844174
		no cells	0.941093
	9	no cells	1.00756
		no cells	0.911729
		no cells	0.944814
	10	no cells	1.14253
anti-VEGF + SiglecFhigh neutrophils	8	4 f	0.853804
		2 f. 2 m	0.709271
	9	1 f. 1 m	0.810118
	10	2 f. 2 m	1.01371
Fig. 7G: GM-CSF protein expression (proteom profiler arrays)
Fold change values compared to mean sham values per time point
time point after HI	treatment	sex	value
24 h	sham	f	1.42424	Statistical analyses: Shapiro-Wilk
		f	1.1786		24 h sham	24 h HI	7 d sham	7 d HI
		m	n.d.	W	0.9168	0.9188	0.8913	0.7549
		m	0.397166	P value	0.4412	0.5303	0.3583	0.0143
	HI	f	0.352043	Kruskal-Wallis test
		f	n.d.	P value	0.02
		m	0.0722369	Kruskal-Wallis statistic	8.512
		m	n.d.	Statistical analyses Posthoc
		m	n.d.	Dunn's multiple comparisons test	Mean rank diff.	Adj. P Value
		m	1.07503	sham 24 h vs. HI 24 h	2.583	>0.99
		m	1.31799	sham 7 d vs. HI 7 d	-6.476	0.25
7 d	sham	f	1.25922	sham 24 h vs. sham 7 d	0.6667	>0.99
		f	1.13095	HI 24 h vs. HI 7 d	-8.393	0.03
		m	0.609832
		m	n.d.
	HI	f	1.78773
		f	4.8487
		f	0.918616
		f	1.99178
		m	8.53077
		m	1.60375
		m	1.92551
		m	n.d.
Fig. 7H: mean fluorescence intensities of protein expression on GM-CSF-pretreated blood neutrophils (fold-change to vehicle, flow cytometry)
treatment	experiment number	number and sex of pooled animals for 50.000 neutrophils (i.e. 1 biological replicate)	Siglec-F	CD11b	CXCR4	Siglec-F			CD11b			CXCR4
vehicle	1	1m	0.97665	0.984385	0.961422	Statistical analyses: Shapiro-Wilk			Statistical analyses: Shapiro-Wilk			Statistical analyses: Shapiro-Wilk
		2f	1.0009	0.979701	1.00165		vehicle	GM-CSF		vehicle	GM-CSF		vehicle	GM-CSF
		1f	1.02245	1.03591	1.03693	W	0.9725	0.8561	W	0.9283	0.8646	W	0.8875	0.9162
	2	1f	0.921951	0.859652	0.932884	P value	0.9089	0.1763	P value	0.5671	0.2054	P value	0.3051	0.4786
		1f	1.08415	1.17172	1.13046	Statistical analyses: Unpaired t test, two-tailed			Statistical analyses: Unpaired t test, two-tailed			Statistical analyses: Unpaired t test, two-tailed
		1f	0.993902	0.968628	0.936657	P value	<0,001		P value	<0,001		P value	0.0003
GM-CSF	1	1m	2.29142	4.37988	1.92794	t, df	t=6.536. df=10		t, df	t=7.026. df=10		t, df	t=5.383. df=10
		2f	2.81814	4.06067	1.65214
		1f	2.64975	3.85623	1.77226
	2	1f	1.40488	1.98409	1.1482
		1f	2.5122	3.89343	1.82852
		1f	2.31463	3.05089	1.50859
Fig. 7I: % survival of GM-CSF-pretreated blood neutrophils (fold-change to vehicle, flow cytometry)
treatment	experiment number	number and sex of pooled animals for 50.000 neutrophils (i.e. 1 biological replicate)	value
vehicle	1	1m	59.083	Statistical analyses: Shapiro-Wilk
		2f	144.629	W	0.9526	0.8538
		1f	96.2878	P value	0.7615	0.169
	2	1f	66.8736	Statistical analyses: Unpaired t test, two-tailed
		1f	119.837	P value	0.0022
		1f	113.289	t, df	t=4.081, df=10
GM-CSF	1	1m	296.289
		2f	400.574
		1f	291.205
	2	1f	617.889
		1f	895.751
		1f	868.881
Fig. 7J: wound healing of bEND.3 cells co-incubated with SiglecFlow blood neutrophils compared to pretreatment with GM-CSF
treatment		exp. number	sex	value
vehicle	cells	1*	1m	0.776647	Statistical analyses: Shapiro-Wilk	Vehicle	GM-CSF cells	GM-CSF supernatant
			2f	1.21767	W	0.9177	0.9489	0.8263
			1f	1.10443	P value	0.3732	0.5645	0.1
	supernatant	2	2m	0.882627	ANOVA summary
			2m	1.02302	F	6.3
			1m	0.773071	P value	0.01
		3	1m	1.03222	R squared	0.457
			2f	1.02342	Statistical analyses:
			1f	1.05992	Holm-Šídák's multiple comparisons test	Mean diff,	Adjusted P Value
GM-CSF	cells	1	1m	1.29303	Veh vs. GM-CSF cells	-31.5	0.01
			2f	1.27055	Vehicle vs. GM-CSF supernatant	-18	0.03
			1f	1.34573
	supernatant	2	2m	1.25578
			2m	1.17113
			1m	1.18665
		3	1m	1.33506
			2f	0.857545
			1f	1.20174
		*supernatant of these cells was used in exp. 3
[truncated: 1,167 more columns]

## Sheet: Suppl. Fig. S1
Suppl. Fig. S1B: correlation neutrophil numbers - neuronal density (conventional immunohistochemistry on total hemisphere)
time point after HI	sex	Ly6G+ cells /mm²	% NeuN+ area	Statistical analyses: Correlation
24 h	f	19.015	2.471		24 h	7 d
	f	3.646	2.113	Spearman r	-0.9429	0.619
	f	0.088	13.209	P value	0.0167	0.115
	m	1.153	5.989
	m	1.095	9.175
	m	0.156	10.08
7d	f	5.581	3.325
	f	14.974	17.335
	f	5.002	13.689
	f	0.408	10.439
	m	4.254	1.429
	m	0.674	4.987
	m	7.465	16.797
	m	5.479	14.28
Suppl. Fig. S1D: distribution - regions (conventional immunohistochemistry, % of all detected neutrophils in one hemisphere)
time point after HI	group	sex	Hippocampus (HC)	Thalamus (Thal)	Meninges (Men)	Cortex (CTX)	Striatum (STR)	White Matter (WM)	Other	Statistical analyses: Two Way Repeated Measures ANOVA
24 h	HI	f	6.557	31.694	11.475	31.148	8.197	7.104	3.825	Source of Variation	% of total variation	P value
		f	6.061	69.697	9.091	12.121	0	0	3.03	region x time point	18.26	<0.001
		f	12.903	32.258	38.71	9.677	0	3.226	3.226	region	37.28	<0.001
		m	19.444	40.278	23.611	4.167	2.778	0	9.722	time point	1.698e-17	0.73
		m	37.037	33.333	14.815	7.407	3.704	0	3.704	Subject	1.692e-15	>0.99
		m	20.37	31.481	35.185	5.556	0	1.852	5.556	ANOVA table	SS	DF	MS	F (DFn, DFd)	P value
7 d		f	61.29	2.581	23.871	11.613	0	0.645	0	region x time point	5445	6	907.5	F (6,72) = 5.141	P<0.001
		f	9.641	4.915	2.836	78.072	0	2.457	2.079	region	11118	6	1853	F (6,72) = 10.50	P<0.001
		f	74.419	11.628	2.326	9.302	0	2.326	0	time point	5.063e-15	1	5.063e-15	F (1, 12) = 0.1204	P=0.73
		f	30.055	0.184	5.699	32.996	12.868	13.603	4.596	Subject	5.045e-13	12	4.204e-14	F (12, 72) = 2.382e-016	P>0.99
		m	50.926	17.593	12.963	6.481	2.778	6.481	2.778	Residual	12710	72	176.5
		m	34.884	9.302	18.605	25.581	4.651	0	6.977	Šídák's	Predicted (LS) mean diff,	95.00% CI of diff,	Adj. P Value
		m	33.44	50.56	7.68	5.12	0	0	3.2	24 h - 7 d
		m	47.403	22.403	3.571	21.429	2.273	0	2.922	HC	-25.69	-43.96 to -7.427	0.002
										Thal	24.89	6.627 to 43.16	0.002
										Meninges	12.45	-5.813 to 30.72	0.37
										CTX	-12.15	-30.41 to 6.122	0.4
										STR	-0.3748	-18.64 to 17.89	>0.99
										WM	-1.159	-19.43 to 17.11	>0.99
										Other	2.025	-16.24 to 20.29	>0.99
Suppl. Fig. S1E: neutrophil vessel distance (conventional immunohistochemistry, % of all detected neutrophils in one hemisphere)
time point after HI	group	sex	intravascular	peri-vascular	peri/trans-migrating	intra-parenchym				Statistical analyses: Two Way Repeated Measures ANOVA
24 h	HI	f	67.76	2.732	4.372	25.137				Source of Variation	% of total variation	P value
		f	11.538	0	3.846	84.615				localization x time point	10.06	0.02
		f	5.556	0	16.667	77.778				localization	57.44	<0.001
		m	43.056	5.556	4.167	47.222				time point	4.049e-14	0.31
		m	80.723	0	1.205	18.072				Subject	4.308e-13	>0.99
		m	64.815	1.852	3.704	29.63				ANOVA table	SS	DF	MS	F (DFn, DFd)	P value
7 d		f	30.323	5.806	16.129	47.742				localization x time point	3697	3	1232	F (3, 36) = 3.870	P=0.02
		f	9.641	6.427	11.153	72.779				localization	21110	3	7037	F (3, 36) = 22.10	P<0.001
		f	5.769	3.846	21.154	69.231				time point	1.488e-11	1	1.488e-11	F (1, 12) = 1.128	P=0.31
		f	12.069	6.897	18.966	62.069				Subject	1.583e-10	12	1.319e-11	F (12, 36) = 4.144e-014	P>0.99
		m	42.593	10.185	12.037	35.185				Residual	11464	36	318.4
		m	10.87	0	17.391	71.739				Statistical analyses: Posthoc
		m	13.725	1.961	21.569	62.745				Šídák's multiple comparisons test	Predicted (LS) mean diff,	95.00% CI of diff,	Adj. P Value
		m	19.048	0	19.048	61.905				24 h - 7 d
										intravascular	27.57	5.972 to 49.17	0.007
										perivascular	-2.7	-24.30 to 18.90	>0.99
										transmigrating	-11.52	-33.12 to 10.08	0.53
										intraparenchymal	-13.35	-34.95 to 8.249	0.39

## Sheet: Suppl. Fig. S2
Fig. S2A: protein expression in sham animals (proteom profiler arrays)
	pixel densities														Fold change values compared to mean sham d1 (plotted in Fig. S2A)
	24 h				mean sham	3 d				7 d					24 h				3 d				7 d
	f	f	m	m	24h	f	f	m	m	f	f	m	m		f	f	m	m	f	f	m	m	f	f	m	m
Osteopontin	13640	2855.42	3824.16	1924.81	5561.1	2678.71	1450.88	2452.59	215.905	4053.83	1731.97	2603.36	291.024		2.45275	0.513463	0.687663	0.34612	0.481687	0.260898	0.441027	0.0388241	0.728962	0.311444	0.468139	0.0523321
Myeloperoxidase	601.55	604.743	899.838	n.d.	702.044	921.741	n.d.	291.959	135.714	797.826	322.352	47.081	n.d		0.856856	0.861404	1.28174	n.d.	1.31294	n.d.	0.415871	0.193313	1.13643	0.459162	0.0670628	n.d.
Chitinase 3-like 1	1120.57	201.906	1363.53	n.d.	895.334	3884.31	486.298	1123.27	1348.19	6141.92	1323	556.634	2363.86		1.25157	0.225509	1.52292	n.d.	4.33839	0.543146	1.25458	1.5058	6.85992	1.47766	0.621706	2.6402
CCL6/C10	2913.46	3747.46	966.676	1000.71	2157.08	534.123	n.d.	2333.11	739.048	1247.58	669.568	527.041	781.476		1.35065	1.73729	0.448142	0.463922	0.247614	n.d.	1.08161	0.342615	0.578365	0.310405	0.244331	0.362285
CXCL16	2371.78	2151.36	1114.28	1304.71	1735.53	1832.48	774.703	1380.49	634.357	1149.89	1262.08	947.716	1129.71		1.3666	1.2396	0.642041	0.751762	1.05586	0.446377	0.795425	0.365511	0.662555	0.7272	0.546066	0.650928
CCL11/Eotaxin	2183.11	1122.58	1675.22	51.494	1258.1	850.271	440.243	979.135	1174.29	498.626	955.608	145.27	748		1.73524	0.892283	1.33154	0.04093	0.675837	0.349927	0.778265	0.93338	0.396332	0.759564	0.115468	0.594547
CXCL10/IP-10	n.d.	1458.68	1385.92	628.143	1157.58	48.576	n.d.	168.364	377.143	868.941	336.501	15.0275	314.381		n.d.	1.26011	1.19726	0.542635	0.0419634	n.d.	0.145445	0.325803	0.750653	0.290693	0.0129818	0.271585
CCL12/MCP-5	2201.9	2671.36	1118.85	1067.49	1764.9	253.059	229.446	2095.12	1671.24	1276.83	540.216	149.906	2812.48		1.2476	1.5136	0.633945	0.604846	0.143384	0.130005	1.1871	0.946929	0.723457	0.306088	0.0849373	1.59356
CCL22/MDC	1186.69	1496.74	1958.77	734.774	1344.25	223.865	1010.96	925.311	1154.69	476.925	1177.96	820.27	2881.21		0.882795	1.11345	1.45715	0.546607	0.166536	0.752065	0.68835	0.858988	0.35479	0.876298	0.610209	2.14337
CCL5/RANTES	2218.73	1944.5	n.d.	6226.52	3463.25	1716.24	n.d.	671	331.19	1211.07	226.406	225.257	795.548		0.64065	0.561467	n.d.	1.79788	0.495557	n.d.	0.193749	0.09563	0.349692	0.0653737	0.0650423	0.229711
CXCL2/MIP-2	1927.08	858.23	781.149	n.d.	1188.82	559.097	171.987	682.744	332.524	667.612	393.54	594.379	63.0238		1.621	0.721918	0.657079	n.d.	0.470296	0.14467	0.574304	0.279709	0.561576	0.331034	0.499974	0.0530138
GM-CSF	433.756	358.946	n.d.	120.958	304.554	781.953	n.d.	199.744	214.119	224.4	201.541	108.676	n.d		1.42424	1.1786	n.d.	0.397166	2.56754	n.d.	0.655857	0.703059	0.736816	0.661759	0.356835	n.d.
ICAM-1/CD54	16414.6	2930	613.203	3811.1	5942.23	5219.17	412.46	2497.72	2424.95	4653.42	1171.51	1149.54	11872.9		2.76237	0.493081	0.103194	0.641358	0.878319	0.0694117	0.420333	0.408088	0.78311	0.197151	0.193453	1.99805
IGFBP-1	2084.29	1253.3	259.703	656.827	1063.53	610.229	330.675	1303.93	826.786	293.374	294.797	351.824	405.31		1.95979	1.17843	0.24419	0.617592	0.573778	0.310923	1.22604	0.777398	0.27585	0.277187	0.330808	0.381098
Amphiregulin	2528.39	2362.92	2196.08	1633.3	2180.17	1113.44	541.189	1211.24	759.238	382.501	1154.19	30.1085	660.238		1.15972	1.08382	1.0073	0.749162	0.51071	0.248232	0.555572	0.348247	0.175445	0.529402	0.0138101	0.302837
Gas	3969.04	2009.23	1786.53	3053.52	2704.58	2884.38	827.486	1354.41	547.048	1327.67	1969.76	898.027	1132.67		1.46753	0.742899	0.660556	1.12902	1.06648	0.305957	0.500782	0.202267	0.490897	0.728304	0.33204	0.418796
RAGE	n.d.	1412.38	904.974	2492.32	1603.22	441.547	146.27	882.744	441.929	325.004	759.905	534.108	1648.31		n.d.	0.880962	0.564472	1.55457	0.275412	0.0912353	0.550606	0.27565	0.202719	0.473986	0.333147	1.02812
IL-1alpha/IL-1F1	2346.63	1112.61	1276.77	2400.19	1784.05	899.857	486.689	796.122	494.667	717.911	1078.8	304.446	780.381		1.31534	0.623642	0.715658	1.34536	0.50439	0.2728	0.446244	0.277272	0.402405	0.60469	0.170649	0.437421
IL-1ra/IL-1F3	2023.76	1536.27	1556.49	2295.23	1852.94	813.285	628.379	1256.41	703.119	220.119	953.986	1003.88	1254.8		1.09219	0.829099	0.84001	1.2387	0.438917	0.339126	0.678061	0.379462	0.118795	0.514851	0.541777	0.677197
IL-12 p40	1304.84	1301.57	1481.04	3133.33	1805.2	124.15	439.014	933.973	314.667	1000.58	891.068	477.716	506.286		0.722825	0.721012	0.820432	1.73573	0.0687739	0.243194	0.517381	0.174312	0.554279	0.493613	0.264634	0.28046
IL-13	1231.82	1207.32	1335.35	2902.81	1669.33	588.35	354.216	982.852	263.238	639.544	863.797	489.568	667.429		0.737915	0.72324	0.799934	1.73891	0.352448	0.212191	0.588772	0.157691	0.383115	0.517452	0.293273	0.399819
IL-33	5543.23	4358.92	4507.89	4969.54	4844.89	7300.55	4747.32	4474.19	1209.83	6046.08	2728.45	3445.03	86.119		1.14414	0.899693	0.930442	1.02573	1.50685	0.979861	0.923485	0.249713	1.24793	0.563159	0.711063	0.0177752
LIF	507.485	1619.89	2181.93	1398.14	1426.86	1740.14	n.d.	1564.01	1170.64	911.871	623.311	868.554	279.982		0.355665	1.13528	1.52918	0.979872	1.21956	n.d.	1.09612	0.820431	0.639074	0.43684	0.608716	0.196222
Pentraxin2/SAP	12757	3374.35	3094.74	2309.9	5383.99	2434.92	704.027	2301.32	484.929	1586.5	1450.34	1845.32	675.792		2.36943	0.626738	0.574805	0.429032	0.452253	0.130763	0.427438	0.0900686	0.29467	0.26938	0.342743	0.125519
Pentraxin 3/ TSG-14	2538.27	1328.65	1153.32	3313.89	2083.53	1791.63	331.906	613.108	600.238	1038.76	685.473	429.932	2009.97		1.21825	0.63769	0.553543	1.59052	0.859901	0.1593	0.294264	0.288087	0.498555	0.328995	0.206348	0.964693
Adiponectin/Acrp30	3508.34	5328.09	720.014	4975.24	3632.92	2491.29	418	1724	1341.9	825.416	1040.81	527.297	1445.81		0.965709	1.46661	0.198191	1.36949	0.685753	0.115059	0.474549	0.369373	0.227204	0.286494	0.145144	0.397974
BAFF/BLyS/TNFSF13B	2904.77	1830.59	n.d.	4380.87	3038.74	2175.98	n.d.	487.743	n.d.	1575.32	468.594	448.122	369.054		0.955911	0.602418	n.d.	1.44167	0.716077	n.d.	0.160508	n.d.	0.51841	0.154207	0.147469	0.121449
Angiopoietin-1	2758.44	2236.85	1619.65	2829.59	2361.13	1617.48	224.149	1410.37	1032.19	477.044	819.257	83.0545	1231.76		1.16827	0.947364	0.685963	1.1984	0.685042	0.0949328	0.597326	0.437159	0.20204	0.346976	0.0351757	0.521683
Chemerin	751.566	548.5	1852.27	n.d.	1050.78	465.331	733.216	974.77	1606.86	836	883.892	154.96	1262.57		0.715247	0.521994	1.76276	n.d.	0.442844	0.697784	0.927665	1.52921	0.7956	0.841178	0.147472	1.20156
VEGF	4510	1216.8	3346.46	6260.33	3833.4	1112.67	954.202	1208.81	152.429	1236.4	1859.22	804.351	1436.9		1.1765	0.31742	0.872975	1.6331	0.290256	0.248918	0.315337	0.0397633	0.322534	0.485005	0.209827	0.374838
CXCL1/KC	234.685	n.d.	323.027	n.d.	278.856	n.d.	87.892	208.973	423.643	1428.99	n.d	163.757	900.976		0.8416	n.d.	1.1584	n.d.	n.d.	0.315188	0.749395	1.51922	5.12447	n.d.	0.587246	3.23098
CXCL5/LIX	1187.23	526.662	n.d.	609.607	774.5	1127.35	n.d.	n.d.	266.143	658.04	n.d	n.d	600.446		1.5329	0.680003	n.d.	0.787098	1.45559	n.d.	n.d.	0.343632	0.849632	n.d.	n.d.	0.77527
Lipocalin-2/NGAL	26490.1	n.d.	n.d.	155.464	13322.8	240.216	n.d.	n.d.	127.095	73.6714	n.d	n.d	417.875		1.98833	n.d.	n.d.	0.011669	0.0180304	n.d.	n.d.	0.00953968	0.00552972	n.d.	n.d.	0.0313654
Fig. S2B: Protein expression in HI animals (proteom profiler array)
Values are depicted in Sheet "Fig. 2" and "Raw data proteom profiler"
Stastics for Fig. 2A and Suppl. Fig. S2B: diff. expressed proteins defined by FC values >2.0 and <0.5 and sign. ANOVA
differentially expressed proteins	Normality & One-Sample t-test (Fig. 2A,B)					ANOVA		Posthoc
		sham	24 h	3 d	7 d
Osteopontin	W	0.9453	0.9094	0.6221	0.964	Kruskal-Wallis test		Dunn's multiple comparisons test	Mean rank diff,	Adj. P Value
	P value	0.5693	0.3919	0.0005	0.847	P value	<0.0001	24h vs. 3d	7.429	0.45
	One sample t test					Kruskal-Wallis statistic	21.53	24h vs. 7d	-6.821	0.52
	t, df		t=3.350, df=6		t=4.608, df=7			3d vs. 7d	-14.25	0.01
	P value (two tailed)		0.0154		0.0025
	Wilcoxon Signed Rank Test
	Sum of signed ranks (W)			28
	Sum of positive ranks			28
	Sum of negative ranks			0
	P value (two tailed)			0.0156
Myeloperoxidase	W	0.8973	0.6579	0.8874	0.9491	Kruskal-Wallis test		Dunn's multiple comparisons test	Mean rank diff,	Adj. P Value
	P value	0.2369	0.0033	0.3714	0.7023	P value	<0.001	24h vs. 3d	3.95	>0.99
	One sample t test					Kruskal-Wallis statistic	16.82	24h vs. 7d	-4.675	0.85
	t, df			t=2.716, df=3	t=3.533, df=7			3d vs. 7d	-8.625	0.2
	P value (two tailed)			0.0728	0.0096
	Wilcoxon Signed Rank Test
	Sum of signed ranks (W)		15
	Sum of positive ranks		15
	Sum of negative ranks		0
	P value (two tailed)		0.0625
Chitinase 3-like 1	W	0.8778	0.6058	0.748	0.8654	Kruskal-Wallis test		Dunn's multiple comparisons test	Mean rank diff,	Adj. P Value
	P value	0.0975	0.0005	0.0121	0.1358	P value	0.001	24h vs. 3d	10.62	0.13
	One sample t test					Kruskal-Wallis statistic	16.17	24h vs. 7d	-1.042	>0.99
	t, df				t=2.721, df=7			3d vs. 7d	-11.66	0.05
	P value (two tailed)				0.0297
	Wilcoxon Signed Rank Test
	Sum of signed ranks (W)		21	-2
	Sum of positive ranks		21	13
	Sum of negative ranks		0	-15
	P value (two tailed)		0.0313	0.9375
CCL6/C10	W	0.8794	0.7675	0.8482	0.8657	Kruskal-Wallis test		Dunn's multiple comparisons test	Mean rank diff,	Adj. P Value
	P value	0.1022	0.0192	0.1183	0.1367	P value	<0,001	24h vs. 3d	7.429	0.45
	One sample t test					Kruskal-Wallis statistic	16.98	24h vs. 7d	-6.821	0.52
	t, df			t=0.8850, df=6	t=3.650, df=7			3d vs. 7d	-14.25	0.01
	P value (two tailed)			0.4102	0.0082
	Wilcoxon Signed Rank Test
	Sum of signed ranks (W)		28
	Sum of positive ranks		28
	Sum of negative ranks		0
	P value (two tailed)		0.0156
CXCL16	W	0.9679	0.4921	0.8468	0.6656	Kruskal-Wallis test		Dunn's multiple comparisons test	Mean rank diff,	Adj. P Value
	P value	0.8874	<0.0001	0.1149	0.0009	P value	<0.001	24h vs. 3d	3.143	>0.99
	One sample t test					Kruskal-Wallis statistic	19.69	24h vs. 7d	-9.554	0.19
	t, df			t=2.316, df=6				3d vs. 7d	-12.7	0.04
	P value (two tailed)			0.0598
	Wilcoxon Signed Rank Test
	Sum of signed ranks (W)		28		36
	Sum of positive ranks		28		36
	Sum of negative ranks		0		0
	P value (two tailed)		0.0156		0.0078
CCL11/Eotaxin	W	0.957	0.8393	0.7888	0.9697	Kruskal-Wallis test		Dunn's multiple comparisons test	Mean rank diff,	Adj. P Value
	P value	0.7398	0.0979	0.0317	0.8957	P value	0.0006	24h vs. 3d	4.429	>0.99
	One sample t test					Kruskal-Wallis statistic	17.26	24h vs. 7d	-11.36	0.08
	t, df		t=1.869, df=6		t=5.604, df=7			3d vs. 7d	-15.79	0.007
	P value (two tailed)		0.1109		0.0008
	Wilcoxon Signed Rank Test
	Sum of signed ranks (W)			10
	Sum of positive ranks			19
	Sum of negative ranks			-9
	P value (two tailed)			0.4688
CXCL10/IP-10	W	0.9534	0.4975	0.7591	0.951	Kruskal-Wallis test		Dunn's multiple comparisons test	Mean rank diff,	Adj. P Value
	P value	0.7092	<0.0001	0.0468	0.7217	P value	<0.001	24h vs. 3d	-8.143	0.38
	One sample t test					Kruskal-Wallis statistic	18.47	24h vs. 7d	-12.27	0.02
	t, df				t=3.700, df=7			3d vs. 7d	-4.125	>0,99
	P value (two tailed)				0.0077
	Wilcoxon Signed Rank Test
	Sum of signed ranks (W)		12	10
	Sum of positive ranks		20	10
	Sum of negative ranks		-8	0
	P value (two tailed)		0.375	0.125
CCL12/MCP-5	W	0.929	0.7888	0.9348	0.8651	Kruskal-Wallis test		Dunn's multiple comparisons test	Mean rank diff,	Adj. P Value
	P value	0.3697	0.0317	0.5925	0.1348	P value	0.0007	24h vs. 3d	8	0.3986
	One sample t test					Kruskal-Wallis statistic	17.03	24h vs. 7d	-4.018	>0.9999
	t, df			t=1.649, df=6	t=3.806, df=7			3d vs. 7d	-12.02	0.0591
	P value (two tailed)			0.1503	0.0067
	Wilcoxon Signed Rank Test
	Sum of signed ranks (W)		28
	Sum of positive ranks		28
	Sum of negative ranks		0
	P value (two tailed)		0.0156
CCL22/MDC	W	0.9557	0.54	0.835	0.6776	Kruskal-Wallis test		Dunn's multiple comparisons test	Mean rank diff,	Adj. P Value
	P value	0.7217	<0.0001	0.0892	0.0013	P value	0.0145	24h vs. 3d	-1.857	>0.9999
	One sample t test					Kruskal-Wallis statistic	10.54	24h vs. 7d	-8.464	0.3016
	t, df			t=2.279, df=6				3d vs. 7d	-6.607	0.5996
	P value (two tailed)			0.0629
	Wilcoxon Signed Rank Test
	Sum of signed ranks (W)		18		36
	Sum of positive ranks		23		36
	Sum of negative ranks		-5		0
	P value (two tailed)		0.1563		0.0078
CCL5/RANTES	W	0.82	0.8403	0.944	0.9433	Kruskal-Wallis test		Dunn's multiple comparisons test	Mean rank diff,	Adj. P Value
	P value	0.0254	0.1311	0.6916	0.6437	P value	0.001	24h vs. 3d	-3	>0.99
	One sample t test					Kruskal-Wallis statistic	15.51	24h vs. 7d	-17.08	<0.001
	t, df		t=2.461, df=5	t=1.289, df=5	t=3.597, df=7			3d vs. 7d	-14.08	0.009
	P value (two tailed)		0.0572	0.2537	0.0088
CXCL2/MIP-2	W	0.9241	0.6943	0.8236	0.9273	Kruskal-Wallis test		Dunn's multiple comparisons test	Mean rank diff,	Adj. P Value
	P value	0.3541	0.0054	0.0948	0.5281	P value	0.0305	24h vs. 3d	-10.17	0.14
	One sample t test					Kruskal-Wallis statistic	8.914	24h vs. 7d	-12.69	0.03
	t, df			t=2.075, df=5	t=2.340, df=6			3d vs. 7d	-2.524	>0.99
	P value (two tailed)			0.0926	0.0578
	Wilcoxon Signed Rank Test
	Sum of signed ranks (W)		-9
	Sum of positive ranks		6
	Sum of negative ranks		-15
	P value (two tailed)		0.4375
GM-CSF	W	0.9134	0.9188	0.7869	0.7549	Kruskal-Wallis test		Dunn's multiple comparisons test	Mean rank diff,	Adj. P Value
	P value	0.3405	0.5303	0.0446	0.0143	P value	0.0172	24h vs. 3d	0.5833	>0,99
	One sample t test					Kruskal-Wallis statistic	10.17	24h vs. 7d	-11.61	0.05
	t, df		t=1.005, df=3					3d vs. 7d	-12.19	0.01
	P value (two tailed)		0.3887
	Wilcoxon Signed Rank Test
	Sum of signed ranks (W)			-9	26
	Sum of positive ranks			6	27
	Sum of negative ranks			-15	-1
	P value (two tailed)			0.4375	0.0313
ICAM-1/CD54	W	0.842	0.795	0.9357	0.8264	Kruskal-Wallis test		Dunn's multiple comparisons test	Mean rank diff,	Adj. P Value
	P value	0.0293	0.0366	0.6006	0.0544	P value	0.0163	24h vs. 3d	-6.286	0.71
	One sample t test					Kruskal-Wallis statistic	10.28	24h vs. 7d	-13.38	0.03
	t, df			t=1.788, df=6	t=3.253, df=7			3d vs. 7d	-7.089	0.51
	P value (two tailed)			0.1241	0.014
	Wilcoxon Signed Rank Test
	Sum of signed ranks (W)		8
	Sum of positive ranks		18
	Sum of negative ranks		-10
	P value (two tailed)		0.5781
IGFBP-1	W	0.9623	0.5921	0.9862	0.7626	Kruskal-Wallis test		Dunn's multiple comparisons test	Mean rank diff,	Adj. P Value
	P value	0.8157	0.0004	0.984	0.0113	P value	0.008	24h vs. 3d	6.81	0.62
	One sample t test					Kruskal-Wallis statistic	11.82	24h vs. 7d	-7.708	0.42
	t, df			t=0.5653, df=6				3d vs. 7d	-14.52	0.01
	P value (two tailed)			0.5924
	Wilcoxon Signed Rank Test
	Sum of signed ranks (W)		9		34
	Sum of positive ranks		15		35
	Sum of negative ranks		-6		-1
	P value (two tailed)		0.4375		0.0156
Amphiregulin	W	0.9493	0.9011	0.9209	0.9672	ANOVA summary		Šídák's multiple comparisons test	Mean Diff,	95,00% CI of diff,	Adj. P Value
	P value	0.6275	0.4159	0.4768	0.8751	F	18.27	24h vs. 3d	-0.2525	-1,359 to 0,8538	0.92
	One sample t test					P value	<0.001	24h vs. 7d	-2.344	-3,422 to -1,267	<0.001
	t, df		t=0.1967, df=4	t=0.8526, df=6	t=5.745, df=7			3d vs. 7d	-2.092	-3,070 to -1,114	<0.001
	P value (two tailed)		0.8537	0.4266	0.0007
Gas	W	0.9209	0.6756	0.815	0.802	Kruskal-Wallis test		Dunn's multiple comparisons test	Mean rank diff,	Adj. P Value
	P value	0.2935	0.002	0.0798	0.0429	P value	0.003	24h vs. 3d	-9.262	0.23
	One sample t test					Kruskal-Wallis statistic	13.9	24h vs. 7d	-16	0.004
	t, df			t=1.760, df=5				3d vs. 7d	-6.738	0.59
	P value (two tailed)			0.1387
	Wilcoxon Signed Rank Test
	Sum of signed ranks (W)		-10		28
	Sum of positive ranks		34		28
	Sum of negative ranks		-44		0
	P value (two tailed)		0.7334		0.0156
RAGE	W	0.8964	0.6659	0.92	0.7704	Kruskal-Wallis test		Dunn's multiple comparisons test	Mean rank diff,	Adj. P Value
	P value	0.1668	0.0026	0.5052	0.0137	P value	0.01	24h vs. 3d	-2.286	>.,99
	One sample t test					Kruskal-Wallis statistic	11.06	24h vs. 7d	-13.46	0.03
	t, df			t=2.753, df=5				3d vs. 7d	-11.18	0.09
	P value (two tailed)			0.0402
	Wilcoxon Signed Rank Test
	Sum of signed ranks (W)		-9		34
	Sum of positive ranks		6		35
	Sum of negative ranks		-15		-1
	P value (two tailed)		0.4375		0.0156
IL-1alpha/IL-1F1	W	0.9352	0.7318	0.9185	0.8289	Kruskal-Wallis test		Dunn's multiple comparisons test	Mean rank diff,	Adj. P Value
	P value	0.4385	0.0132	0.4947	0.0782	P value	0.002	24h vs. 3d	-8.167	0.36
	One sample t test					Kruskal-Wallis statistic	15.25	24h vs. 7d	-15.76	0.005
	t, df			t=3.251, df=5	t=2.781, df=6			3d vs. 7d	-7.595	0.4
	P value (two tailed)			0.0227	0.032
	Wilcoxon Signed Rank Test
	Sum of signed ranks (W)		1
	Sum of positive ranks		11
	Sum of negative ranks		-10
	P value (two tailed)		>0.9999
IL-1ra/IL-1F3	W	0.944	0.6856	0.8894	0.7463	Kruskal-Wallis test		Dunn's multiple comparisons test	Mean rank diff,	Adj. P Value
	P value	0.5518	0.0026	0.2714	0.0074	P value	0.003	24h vs. 3d	-8.429	0.34
	One sample t test					Kruskal-Wallis statistic	13.88	24h vs. 7d	-18.02	0.001
	t, df			t=0.9774, df=6				3d vs. 7d	-9.589	0.19
	P value (two tailed)			0.3661
	Wilcoxon Signed Rank Test
	Sum of signed ranks (W)		-12		34
	Sum of positive ranks		8		35
	Sum of negative ranks		-20		-1
	P value (two tailed)		0.375		0.0156
IL-12 p40	W	0.8969	0.835	0.9456	0.7447	Kruskal-Wallis test		Dunn's multiple comparisons test	Mean rank diff,	Adj. P Value
	P value	0.1448	0.0893	0.6897	0.0177	P value	0.01	24h vs. 3d	-10.71	0.1
	One sample t test					Kruskal-Wallis statistic	11.29	24h vs. 7d	-14.43	0.02
	t, df		t=0.2139, df=6	t=2.841, df=6				3d vs. 7d	-3.714	>0.99
	P value (two tailed)		0.8377	0.0295
	Wilcoxon Signed Rank Test
	Sum of signed ranks (W)				21
	Sum of positive ranks				21
	Sum of negative ranks				0
	P value (two tailed)				0.0313
IL-13	W	0.8797	0.9086	0.8824	0.8839	ANOVA summary		Šídák's multiple comparisons test	Mean Diff,	95,00% CI of diff,	Adj. P Value
	P value	0.0869	0.4273	0.2372	0.2442	F	9.467	24h vs. 3d	-0.2265	-0,9940 to 0,5410	0.84
	One sample t test					P value	0.0017	24h vs. 7d	-1.353	-2,121 to -0,5855	<0,001
	t, df		t=0.8406, df=5	t=0.05221, df=6	t=4.309, df=6			3d vs. 7d	-1.127	-1,864 to -0,3891	0.002
	P value (two tailed)		0.4389	0.9601	0.005
IL-33	W	0.9144	0.6444	0.9076	0.8549	Kruskal-Wallis test		Dunn's multiple comparisons test	Mean rank diff,	Adj. P Value
	P value	0.243	0.0009	0.3795	0.1067	P value	0.006	24h vs. 3d	-5.429	0.92
	One sample t test					Kruskal-Wallis statistic	12.38	24h vs. 7d	-17.04	0.003
	t, df			t=0.5279, df=6	t=3.885, df=7			3d vs. 7d	-11.61	0.07
	P value (two tailed)			0.6165	0.006
	Wilcoxon Signed Rank Test
	Sum of signed ranks (W)		-14
	Sum of positive ranks		7
	Sum of negative ranks		-21
	P value (two tailed)		0.2969
LIF	W	0.9446	0.6195	0.9499	0.6746	Kruskal-Wallis test		Dunn's multiple comparisons test	Mean rank diff,	Adj. P Value
	P value	0.5757	0.0005	0.7285	0.0012	P value	0.002	24h vs. 3d	-2.429	>0,99
	One sample t test					Kruskal-Wallis statistic	15.12	24h vs. 7d	-17.39	0.002
	t, df			t=0.6800, df=6				3d vs. 7d	-14.96	0.008
	P value (two tailed)			0.5218
	Wilcoxon Signed Rank Test
	Sum of signed ranks (W)		-12		36
	Sum of positive ranks		8		36
	Sum of negative ranks		-20		0
	P value (two tailed)		0.375		0.0078
Pentraxin2/SAP	W	0.8926	0.8092	0.9438	0.8353	ANOVA summary		Šídák's multiple comparisons test	Mean Diff,	95,00% CI of diff,	Adj. P Value
	P value	0.1273	0.0504	0.6734	0.0674	F	3.305	24h vs. 3d	-0.6447	-2,097 to 0,8074	0.6118
	One sample t test					P value	0.0335	24h vs. 7d	-1.315	-2,721 to 0,09065	0.0722
	t, df		t=0,2930, df=6	t=2,697, df=6	t=2,380, df=7			3d vs. 7d	-0.6707	-2,077 to 0,7354	0.5562
	P value (two tailed)		0.7794	0.0357	0.0489
Pentraxin 3/ TSG-14	W	0.8624	0.5696	0.8134	0.7214	Kruskal-Wallis test		Dunn's multiple comparisons test	Mean rank diff,	Adj. P Value
	P value	0.0524	0.0001	0.0554	0.0039	P value	0.002	24h vs. 3d	-2.286	>.,99
	One sample t test					Kruskal-Wallis statistic	15.28	24h vs. 7d	-13.46	0.03
	t, df			t=1.541, df=6				3d vs. 7d	-11.18	0.09
	P value (two tailed)			0.1743
	Wilcoxon Signed Rank Test
	Sum of signed ranks (W)		8		36
	Sum of positive ranks		18		36
	Sum of negative ranks		-10		0
	P value (two tailed)		0.5781		0.0078
Adiponectin/Acrp30	W	0.9498	0.7428	0.8435	0.9494	Kruskal-Wallis test		Dunn's multiple comparisons test	Mean rank diff,	Adj. P Value
	P value	0.6337	0.0169	0.107	0.7054	P value	0.0032	24h vs. 3d	-5.119	>0.9999
	One sample t test					Kruskal-Wallis statistic	13.79	24h vs. 7d	-17.46	0.0025
	t, df			t=0.4608, df=6	t=4.252, df=7			3d vs. 7d	-12.34	0.041
	P value (two tailed)			0.6612	0.0038
	Wilcoxon Signed Rank Test
	Sum of signed ranks (W)		-9
	Sum of positive ranks		6
	Sum of negative ranks		-15
	P value (two tailed)		0.4375
BAFF/BLyS/TNFSF13B	W	0.8696	0.8867	0.9066	0.8694	ANOVA summary		Šídák's multiple comparisons test	Mean Diff,	95,00% CI of diff,	Adj. P Value
	P value	0.1216	0.3013	0.373	0.1832	F	5.886	24h vs. 3d	-0.1697	-1,127 to 0,7879	0.96
	One sample t test					P value	0.0035	24h vs. 7d	-1.408	-2,366 to -0,4508	0.003
	t, df		t=3.781, df=5	t=1.652, df=6	t=2.398, df=6			3d vs. 7d	-1.239	-2,159 to -0,3186	0.006
	P value (two tailed)		0.0129	0.1495	0.0534
Angiopoietin-1	W	0.9656	0.9659	0.9704	0.9373	ANOVA summary		Šídák's multiple comparisons test	Mean Diff,	95,00% CI of diff,	Adj. P Value
	P value	0.8597	0.8637	0.8953	0.5846	F	17.99	24h vs. 3d	-0.5756	-1,647 to 0,4957	0.46
	One sample t test					P value	<0,001	24h vs. 7d	-2.421	-3,423 to -1,419	<0,001
	t, df		t=1.399, df=5	t=1.160, df=5	t=5.494, df=7			3d vs. 7d	-1.845	-2,847 to -0,8429	<0,001
	P value (two tailed)		0.2207	0.2985	0.0009
Chemerin	W	0.9412	0.8754	0.738	0.9497	Kruskal-Wallis test		Dunn's multiple comparisons test	Mean rank diff,	Adj. P Value
	P value	0.5349	0.2486	0.0095	0.7084	P value	0.0215	24h vs. 3d	-2.833	>0.9999
	One sample t test					Kruskal-Wallis statistic	9.679	24h vs. 7d	-11.96	0.0548
	t, df		t=0.2377, df=5		t=3.749, df=7			3d vs. 7d	-9.125	0.1805
	P value (two tailed)		0.8216		0.0072
	Wilcoxon Signed Rank Test
	Sum of signed ranks (W)			6
	Sum of positive ranks			17
	Sum of negative ranks			-11
	P value (two tailed)			0.6875
VEGF	W	0.9459	0.9355	0.9114	0.9172	ANOVA summary		Šídák's multiple comparisons test	Mean Diff,	95,00% CI of diff,	Adj. P Value
	P value	0.5785	0.6234	0.406	0.4476	F	4.68	24h vs. 3d	-0.5639	-1,441 to 0,3134	0.3
	One sample t test					P value	0.009	24h vs. 7d	-1.285	-2,162 to -0,4076	0.003
	t, df		t=9.666, df=5	t=0.5284, df=6	t=1.540, df=6			3d vs. 7d	-0.721	-1,564 to 0,1219	0.11
	P value (two tailed)		0.0002	0.6162	0.1745
Stastics for Fig. 2B and Suppl. Fig. S2B: induced proteins
induced proteins	Normality & One-Sample t-test (Fig. 2A,B)					no ANOVA due to less than 2 sham and/or 4 HI vaules / time point
		sham	24 h	3 d	7 d
CXCL1/KC	W	0.9381	0.9226	N too small	0.8995	Unpaired t test	24 h vs. 7 d
	P value	0.5925	0.5469		0.3713	P value	0.0028
	One sample t test					One- or two-tailed P value?	Two-tailed
	t, df		t=3.162, df=4		t=2.969, df=5	t, df	t=4.079, df=9
	P value (two tailed)		0.0341		0.0312
LIX	W	0.9456	0.7507	0.9995	0.8737	Unpaired t test	3 d vs. 7 d
	P value	0.6895	0.0016	0.956	0.1997	P value	0.1861
	One sample t test					t, df	t=1.446, df=8
	t, df			t=0.1917, df=2	t=2.353, df=6	Mann Whitney test
	P value (two tailed)			0.8657	0.0568	P value	>0.9999
	Wilcoxon Signed Rank Test					Sum of ranks in column B,D	17 , 38
	Sum of signed ranks (W)		6
	Sum of positive ranks		6
	Sum of negative ranks		0
	P value (two tailed)		0.25
Lipocalin-2/NGAL	W	0.9453	0.6225	0.9997	0.8693	Unpaired t test	3 d vs. 7 d
	P value	0.7019	0.0008	0.9647	0.1829	P value	0.0061
	One sample t test					t, df	t=3.384. df=11
	t, df			t=2.330. df=2	t=3.655. df=6	Mann Whitney test	24h vs. 7d
	P value (two tailed)			0.1452	0.0106	P value	0.0012
	Wilcoxon Signed Rank Test					Sum of ranks in column B,D	21 . 70
	Sum of signed ranks (W)		-9
	Sum of positive ranks		6
	Sum of negative ranks		-15
	P value (two tailed)		0.4375
MMP-3	W	N too small		N too small	0.5708
	P value				0.0002
	Wilcoxon Signed Rank Test
	Sum of signed ranks (W)				19
	Sum of positive ranks				20
	Sum of negative ranks				-1
	P value (two tailed)				0.0625
MMP-9	W	N too small			0.8051
	P value				0.0653
	One sample t test
	t, df				0.8051
	P value (two tailed)				0.0653
Fig. S2C: correlation CD11b expression - neutrophil infiltration
		MFI CD11b (x104)	neutrophils/ hemisphere (log10)
12 h	f	3.3147	3.40951	Shapiro-Wilk test		Pearson r
	f	2.9436	2.80682	W	0.9488	r	0.5842
	f	3.6779	3.32585	P value	0.0586	95% CI	0.3407 to 0.7542
	m	3.1265	2.98495			R squared	0.3413
	m	2.9784	2.71675
	m	3.2794	2.74846			P value
	m	2.617	1.83347			P (two-tailed)	<0.0001
24 h	f	5.4184	4.39483
	f	3.9574	3.28056
	f	5.165	3.59958
	f	5.8619	3.956
	f	5.1796	3.53779
	m	4.9065	3.74519
	m	4.0475	3.19657
	m	3.6237	2.9785
	m	6.036	3.00239
	m	5.5357	3.28988
3 d	f	2.9455	2.4036
	f	2.8487	3.30171
	f	2.3391	2.76122
	m	2.3339	2.80693
	m	2.0515	2.76558
	m	1.771	2.98731
	m	1.761	3.08284
	m	1.8754	3.16296
7 d	f	5.6734	4.80991
	f	2.6254	3.15984
	f	2.546	4.03977
	f	3.7601	4.02304
	f	5.5018	3.2507
	f	5.1701	3.46857
	m	3.5926	4.30767
	m	4.5972	3.4091
	m	5.6365	4.00157
	m	3.1262	3.01364
	m	3.4677	3.38772
10 d	f	2.8875	2.90413
	f	2.4391	2.87106
	f	2.659	2.86314
	m	2.7853	2.7027
	m	2.3795	3.00573
	m	2.4857	2.81385

## Sheet: Raw data proteom profiler 
	24 h																									3 d
protein	mean	pixel densities													Fold change values compared to mean sham (plotted in Figs. 2A, S2B)											mean	pixel densities													Fold change values compared to mean sham (plotted in Figs. 2A, S2B)
	Fold	sham				mean sham	HI								sham				HI							Fold	sham				mean sham	HI								sham				HI
	Change	f	f	m	m		f	f	m	m	m	m	m		f	f	m	m	f	f	m	m	m	m	m	Change	f	f	m	m		f	f	f	f	f	m	m		f	f	m	m	f	f	f	f	f	m
Adiponectin/Acrp30	0.867979	3508.34	5328.09	720.014	4975.24	3632.92	2882.93	1370.66	829.4	777.108	n.d.	9868.27	3191.43		0.965709	1.46661	0.198191	1.36949	0.793557	0.377289	0.228301	0.213907	n.d.	2.71634	0.878474	1.14851	2491.29	418	1724	1341.9	1493.8	608.687	2258.98	2277.55	735.476	1161.53	832.46	4134.86		1.66775	0.279824	1.1541	0.898317	0.407476	1.51224	1.52467	0.492353	0.777566	0.557277
Amphiregulin	0.939433	2528.39	2362.92	2196.08	1633.3	2180.17	519.946	2078	1141.26	2032.95	n.d.	4468.49	n.d.		1.15972	1.08382	1.0073	0.749162	0.238488	0.953135	0.523473	0.93247	n.d.	2.0496	n.d.	1.19195	1113.44	541.189	1211.24	759.238	906.277	1341.52	1729.55	1332.92	99.2381	1378.38	958.446	721.619		1.22858	0.597157	1.3365	0.837755	1.48026	1.90842	1.47076	0.109501	1.52092	1.05756
Angiopoietin-1	0.753173	2758.44	2236.85	1619.65	2829.59	2361.13	1123.82	2459.43	1890.22	2028.85	141.048	3026.68	n.d.		1.16827	0.947364	0.685963	1.1984	0.475968	1.04163	0.800555	0.85927	0.0597374	1.28188	n.d.	1.32877	1617.48	224.149	1410.37	1032.19	1071.04	1764.64	2580.24	1618.38	508.905	1290.49	776.405	n.d.		1.51018	0.209281	1.31681	0.963723	1.64758	2.40909	1.51103	0.475148	1.20489	0.724905
Angiopoietin-2	1.36741	4261.7	1395.92	1463.54	1721.1	2210.56	1819.81	1855.58	2921.78	1572.95	n.d.	9532.41	433.929		1.92788	0.631476	0.662067	0.778578	0.823234	0.839415	1.32174	0.711559	n.d.	4.31221	0.196298	2.14258	583.18	457.54	1066.24	n.d.	702.321	3328.72	3323.54	773.933	320.762	337.838	861.918	1586.74		0.830361	0.651468	1.51817	n.d.	4.73959	4.73223	1.10196	0.456717	0.48103	1.22724
Angiopoietin-like 3	0.853725	3410.6	2214.8	1487.47	1740.86	2213.43	1346.95	1272.2	981.675	1031.68	n.d.	5500.78	1204.69		1.54086	1.00062	0.672021	0.786497	0.608533	0.574765	0.443508	0.466098	n.d.	2.48518	0.544264	1.27479	n.d.	454.122	1556	n.d.	1005.06	2247.87	2157.6	1142.81	597.667	452.648	552.027	1818.07		n.d.	0.451835	1.54817	n.d.	2.23655	2.14674	1.13706	0.594657	0.450369	0.549247
BAFF/BLyS/TNFSF13B	0.482792	2904.77	1830.59	n.d.	4380.87	3038.74	449.5	837.135	2392.83	794.338	n.d.	3021.54	1307.14		0.955911	0.602418	n.d.	1.44167	0.147923	0.275487	0.787439	0.261403	n.d.	0.994338	0.430159	0.652538	2175.98	n.d.	487.743	n.d.	1331.86	1891.52	1788.24	525.107	30.0952	705.082	137.027	1006.55		1.63379	n.d.	0.366212	n.d.	1.42021	1.34267	0.394266	0.0225964	0.529396	0.102884
C1q	0.83583	11149.9	22127.3	3601.57	6411.82	10822.6	21260.2	6304.95	9546.27	3937.86	151.595	11570.7	10549.6		1.03024	2.04454	0.332781	0.592445	1.96442	0.58257	0.882065	0.363854	0.0140072	1.06912	0.974773	1.17847	13899.7	4091.41	18363.6	502.857	9214.39	14989.3	22605.3	21043.5	2245.38	5286.88	4345.84	5496.02		1.50847	0.444024	1.99293	0.0545731	1.62673	2.45326	2.28377	0.243682	0.573764	0.471636
CCL2/JE/MCP-1	1.02751	1232.36	2609.16	271.095	515.488	1157.03	1665.62	569.716	1210.3	239.986	287.667	2169.89	2178.84		1.06511	2.25506	0.234303	0.445529	1.43957	0.492397	1.04604	0.207416	0.248626	1.87541	1.88314	1.40196	322.091	350.257	1515.04	351.452	634.71	1434.64	912.463	1409.69	371.982	506.377	520.473	1073.23		0.507461	0.551838	2.38698	0.553721	2.26031	1.43761	2.221	0.586066	0.797809	0.820018
CCL3/CCL4/MIP-1 alpha/beta	1.01848	1373.39	1708.41	1395.42	2717.11	1798.58	622.811	1308.08	2308.75	1634.54	38	5024.16	1886.36		0.763599	0.949863	0.775844	1.51069	0.346279	0.727285	1.28365	0.908794	0.0211278	2.7934	1.04881	1.09164	1117.72	450.675	972.203	226.31	691.727	1044.59	1153.87	781.851	n.d.	582.621	908.149	59.6131		1.61584	0.651522	1.40547	0.327166	1.51011	1.6681	1.13029	n.d.	0.842271	1.31287
CCL5/RANTES	0.522958	2218.73	1944.5	n.d.	6226.52	3463.25	305.081	695.878	1960.56	1178.14	n.d.	4907.32	1819.83		0.64065	0.561467	n.d.	1.79788	0.0880908	0.200932	0.566103	0.340182	n.d.	1.41697	0.52547	0.714521	1716.24	n.d.	671	331.19	906.143	766.909	1441.53	330.892	900.196	359.771	85.4465	n.d.		1.894	n.d.	0.740502	0.365495	0.846344	1.59085	0.365165	0.993438	0.397035	0.0942969
CCL6/C10	2.90294	2913.46	3747.46	966.676	1000.71	2157.08	9023.03	5259.08	3803.5	3719.39	2534	16445.6	3048.38		1.35065	1.73729	0.448142	0.463922	4.18299	2.43806	1.76327	1.72427	1.17474	7.62405	1.4132	1.5273	534.123	n.d.	2333.11	739.048	1202.09	99.3564	2336.1	2530.05	1006.1	408.257	874.554	5597.29		0.444327	n.d.	1.94087	0.614801	0.0826529	1.94336	2.10471	0.836953	0.339622	0.727527
CCL11/Eotaxin	1.84005	2183.11	1122.58	1675.22	51.494	1258.1	2505.28	2709.22	1451.82	2067.95	1147.19	5357.11	966.238		1.73524	0.892283	1.33154	0.04093	1.99132	2.15342	1.15398	1.6437	0.911844	4.25809	0.768013	1.29278	850.271	440.243	979.135	1174.29	860.984	827.735	2438.49	1153.24	834.429	987.635	1082.27	467.619		0.987558	0.511326	1.13723	1.36389	0.961382	2.83221	1.33945	0.969157	1.1471	1.25702
CCL12/MCP-5	3.71939	2201.9	2671.36	1118.85	1067.49	1764.9	13120.8	3226.24	5244.5	2189.91	2989	4781.54	14398.5		1.2476	1.5136	0.633945	0.604846	7.43431	1.828	2.97155	1.24081	1.69358	2.70924	8.15823	1.62075	253.059	229.446	2095.12	1671.24	1062.22	1072.59	1538.45	2919.35	1868.33	907.635	440.743	3304		0.238237	0.216007	1.97241	1.57335	1.00976	1.44834	2.74836	1.7589	0.854473	0.414928
CCL17/TARC	1.30881	4326.27	1310.41	2914.68	1086.14	2409.37	1987.96	2279.81	2699.46	1875.08	1231.57	10468.6	1531.45		1.7956	0.543878	1.20972	0.450799	0.825094	0.946225	1.1204	0.778244	0.511159	4.34493	0.635623	2.42541	98.6458	882.824	1856.24	382.286	805	4356.6	3682.62	1146.65	1193.33	392.324	1318.76	1576.88		0.122541	1.09668	2.30589	0.474889	5.41192	4.57469	1.42441	1.4824	0.487359	1.63821
CCL19/MIP-3beta	1.03322	1726.05	831.689	1863.15	n.d.	1473.63	886.284	718.757	499.281	541.676	1022.71	5904.49	1084.93		1.17129	0.564382	1.26433	n.d.	0.601429	0.487746	0.338811	0.36758	0.69401	4.00677	0.736229	1.40808	n.d.	569.973	986.879	n.d.	778.426	1660.52	1156.84	621.298	n.d.	n.d.	760.311	1281.45		n.d.	0.732212	1.26779	n.d.	2.13318	1.48613	0.798146	n.d.	n.d.	0.976728
CCL20/MIP-3alpha	0.616532	1210.89	1548.11	245.959	2399.68	1351.16	768.716	607.757	909.491	595.784	n.d.	1268.54	847.905		0.896187	1.14576	0.182036	1.77601	0.568931	0.449804	0.673119	0.440943	n.d.	0.938853	0.627539	0.822658	1798.35	197.108	1127.51	284	851.743	1172.9	1004.63	908.378	41	570.176	507.081	n.d.		2.11138	0.231418	1.32377	0.333434	1.37706	1.17949	1.06649	0.0481366	0.669423	0.595345
CCL21/6Ckine	1.16002	3707.3	2493.63	2076.64	2306.54	2646.03	1941.59	2219.31	3002.82	1786.84	292.357	9265.35	2977.86		1.40108	0.942408	0.784813	0.871698	0.733778	0.838734	1.13484	0.675291	0.110489	3.50161	1.12541	1.442	3141.78	835.96	1603.8	266.857	1462.1	3661.33	3839.41	1616.08	651.143	1666.62	1937.35	1386.45		2.14881	0.571754	1.09692	0.182517	2.50417	2.62596	1.10532	0.445348	1.13988	1.32505
CCL22/MDC	3.38672	1186.69	1496.74	1958.77	734.774	1344.25	1696.3	1516.27	1889.44	1376.74	395.428	22207.6	2786.27		0.882795	1.11345	1.45715	0.546607	1.2619	1.12797	1.40558	1.02418	0.294164	16.5205	2.07274	1.69081	223.865	1010.96	925.311	1154.69	828.706	2036.79	2538.03	1014.61	861.839	961.216	1542.05	853.756		0.270138	1.21992	1.11657	1.39336	2.45779	3.06264	1.22433	1.03998	1.1599	1.8608
CD14	1.53106	2332.59	1445.39	3189.97	n.d.	2322.65	1458.72	2814.3	2471.08	2088.16	2989.91	11649.4	1421.36		1.00428	0.622302	1.37342	n.d.	0.628039	1.21167	1.0639	0.899042	1.28728	5.01556	0.611957	1.15746	91.3902	1114.53	1364.53	876.786	861.807	876.374	783.079	962.757	274.935	1122.86	2458.09	504.423		0.106045	1.29324	1.58333	1.01738	1.0169	0.908647	1.11714	0.319021	1.30292	2.85226
CD40/TNFRSF5	1.04574	7568.89	5108.92	4676.38	11618.7	7243.21	4628.34	4887.76	6612.49	5115.23	1937.67	18319.5	11520.5		1.04496	0.705339	0.645622	1.60408	0.63899	0.674805	0.912922	0.70621	0.267515	2.5292	1.59052	1.53328	6838.91	1742.73	2795.97	3032.9	3602.63	6118.5	13062.8	3249.8	4348.39	3729.84	3457.47	4700.04		1.89831	0.483738	0.776093	0.841859	1.69834	3.62592	0.902063	1.207	1.03531	0.959709
CD160	1.05358	1371.26	1310.45	1417.66	n.d.	1366.45	829.162	923.122	n.d.	678.5	n.d.	3327.89	n.d.		1.00351	0.959012	1.03747	n.d.	0.606798	0.67556	n.d.	0.496541	n.d.	2.43542	n.d.	1.95518	97.9286	341.851	732.513	257.905	357.549	n.d.	1085.61	254.311	324.571	417.798	1380.05	732.095		0.273888	0.956096	2.0487	0.721312	n.d.	3.03626	0.711261	0.907767	1.1685	3.85976
Chemerin	1.03135	751.566	548.5	1852.27	n.d.	1050.78	499.919	1180.93	866.501	1230.7	1327.71	1396.57	n.d.		0.715247	0.521994	1.76276	n.d.	0.47576	1.12386	0.824627	1.17123	1.26355	1.32908	n.d.	1.53775	465.331	733.216	974.77	1606.86	945.044	244.556	4450.01	1192.39	1405.52	1296.2	1190.59	393.429		0.492391	0.775855	1.03146	1.7003	0.258778	4.70878	1.26173	1.48726	1.37158	1.25983
Chitinase 3-like 1	25.8207	1120.57	201.906	1363.53	n.d.	895.334	1879.46	1666.32	6118.79	1654.62	18367.6	109022	n.d.		1.25157	0.225509	1.52292	n.d.	2.09917	1.86112	6.83409	1.84805	20.5148	121.767	n.d.	1.69168	3884.31	486.298	1123.27	1348.19	1710.52	5730.11	8135.54	1273.73	1560.9	1201.38	1659.41	694.476		2.27084	0.284299	0.656685	0.788177	3.34993	4.75619	0.744646	0.912534	0.702348	0.970119
Coagulation Factor III/Tissue factor	0.983242	79746	13478.7	14715.4	55131.3	40767.8	13650	14963	90064.7	13218.8	19151	56597	72948.1		1.9561	0.33062	0.360957	1.35232	0.334823	0.36703	2.20921	0.324245	0.469759	1.38827	1.78935	1.44041	74904.9	8185.39	13214.5	28535.8	31210.2	72990.5	98694.6	11465.4	45134.5	13246	14009.6	59148.1		2.40002	0.262267	0.423405	0.914312	2.33868	3.16226	0.36736	1.44615	0.424413	0.448881
Complement Component C5/C5a	1.37102	630.153	n.d.	348.122	n.d.	489.137	606.162	n.d.	n.d.	n.d.	219.667	1702.08	154.548		1.28829	n.d.	0.711705	n.d.	1.23925	n.d.	n.d.	n.d.	0.449091	3.47976	0.31596	1.37624	n.d.	388.837	780.865	78.2857	415.996	1200.78	414.135	319.663	888.857	n.d.	n.d.	39.119		n.d.	0.934714	1.8771	0.188189	2.88653	0.995525	0.768427	2.1367	n.d.	n.d.
Complement Factor D	1.16182	505.582	392.108	742.986	n.d.	546.892	382.932	774.541	395.047	510.486	n.d.	1703.33	46		0.924464	0.716974	1.35856	n.d.	0.700198	1.41626	0.72235	0.933432	n.d.	3.11455	0.0841117	1.32894	604.76	278.216	425.351	218.286	381.653	515.453	866.503	298.878	82.9048	491.459	787.973	n.d.		1.58458	0.728976	1.1145	0.571948	1.35058	2.27039	0.783114	0.217225	1.28771	2.06463
C-Reactive Protein/CRP	8.56914	325.244	n.d.	382.608	n.d.	353.926	440.338	277.351	328.81	n.d.	13319	3517.76	313.81		0.918959	n.d.	1.08104	n.d.	1.24415	0.783643	0.929035	n.d.	37.6321	9.93924	0.886653	1.13655	632.529	68.081	n.d.	44.7619	248.457	406.762	n.d.	n.d.	109	202.514	186.473	507.167		2.54583	0.274015	n.d.	0.180159	1.63715	n.d.	n.d.	0.438707	0.815086	0.750524
CX3CL1/Fractalkine	0.893069	71950	28698.1	29868.2	56671	46796.8	21046.9	25707.4	78194.1	25565.9	12820.3	54972.9	74242.1		1.5375	0.613249	0.638253	1.211	0.44975	0.549341	1.67093	0.546316	0.273957	1.17471	1.58648	1.36743	70792.7	17144.3	22724.5	31015.5	35419.2	88438.3	111264	22146.8	41066.5	22405.2	25111.7	28599.7		1.99871	0.484039	0.641586	0.875667	2.4969	3.14135	0.625275	1.15944	0.632573	0.708984
CXCL1/KC	2.94603	234.685	n.d.	323.027	n.d.	278.856	385.378	n.d.	633.6	n.d.	652.333	1318.86	1117.41		0.8416	n.d.	1.1584	n.d.	1.382	n.d.	2.27214	n.d.	2.33932	4.72956	4.00713	0.859438	n.d.	87.892	208.973	423.643	240.169	n.d.	n.d.	n.d.	206.411	n.d.	n.d.	n.d.		n.d.	0.365959	0.870107	1.76393	n.d.	n.d.	n.d.	0.859438	n.d.	n.d.
CXCL2/MIP-2	0.83119	1927.08	858.23	781.149	n.d.	1188.82	807.608	600.743	682.834	735.5	n.d.	2868	234.119		1.621	0.721918	0.657079	n.d.	0.679336	0.505328	0.57438	0.618682	n.d.	2.41248	0.196934	1.75975	559.097	171.987	682.744	332.524	436.588	968.059	1471.14	467.986	541.006	479.473	682.054	n.d.		1.28061	0.393933	1.56382	0.761643	2.21733	3.36964	1.07192	1.23917	1.09823	1.56224
CXCL9/MIG	2.16824	831.598	476.108	369.514	1431.24	777.114	n.d.	69.554	704.953	n.d.	649.714	5315.67	n.d.		1.07011	0.612662	0.475494	1.84173	n.d.	0.0895029	0.907141	n.d.	0.83606	6.84027	n.d.	2.18984	156.794	n.d.	n.d.	420.19	288.492	n.d.	n.d.	n.d.	896.905	317.973	246.73	1065.4		0.543495	n.d.	n.d.	1.45651	n.d.	n.d.	n.d.	3.10894	1.10219	0.855238
CXCL10/IP-10	3.89075	n.d.	1458.68	1385.92	628.143	1157.58	1058.47	1837.42	1587.15	1179.59	1184.52	24092.4	587.381		n.d.	1.26011	1.19726	0.542635	0.914385	1.58729	1.3711	1.01902	1.02328	20.8128	0.507422	3.86045	48.576	n.d.	168.364	377.143	198.028	n.d.	n.d.	n.d.	547.238	659.311	1335.43	515.929		0.245299	n.d.	0.850206	1.90449	n.d.	n.d.	n.d.	2.76344	3.32938	6.74366
CXCL11/I-TAC	1.13184	1346.64	1415.3	419.932	1848.57	1257.61	525.459	589.446	293.55	n.d.	2968.14	3011.86	1152		1.07079	1.12539	0.333913	1.46991	0.417824	0.468703	0.233419	n.d.	2.36015	2.39491	0.916023	1.33853	564.925	436.055	913.622	591.81	626.603	1303.83	803.537	972.418	718.571	432.163	801.852	n.d.		0.901568	0.695903	1.45806	0.944473	2.08079	1.28237	1.55189	1.14677	0.689691	1.27968
CXCL13/BLC/BCA-1	2.86275	1134.07	861.959	58.959	342.905	599.474	358.865	425.959	631.994	325.5	2969.81	5584.73	n.d.		1.89178	1.43786	0.0983512	0.572009	0.598633	0.710554	1.05425	0.542976	4.95402	9.31605	n.d.	1.05503	762.984	269.973	529.758	423.238	496.488	1001.53	452.131	508.878	264.619	521.676	394.027	n.d.		1.53676	0.543765	1.06701	0.852464	2.01724	0.910658	1.02496	0.532982	1.05073	0.793629
CXCL16	4.52099	2371.78	2151.36	1114.28	1304.71	1735.53	2294.7	2132.01	2454.67	2165.46	2118.95	39391.2	4367.36		1.3666	1.2396	0.642041	0.751762	1.32219	1.22845	1.41436	1.24772	1.22092	22.6969	2.51644	1.68066	1832.48	774.703	1380.49	634.357	1155.51	2075.31	3086.54	1157.42	1047.39	1113.73	1983.61	3130.12		1.58587	0.670444	1.1947	0.548986	1.79602	2.67116	1.00165	0.906436	0.963845	1.71666
Cystatin	1.08481	23658.1	23530.8	19043.7	10049.9	19070.6	18240.1	17630.7	18904.2	15386.9	2892.95	47539.2	24221.6		1.24055	1.23387	0.998589	0.526985	0.95645	0.924496	0.991275	0.806835	0.151697	2.4928	1.2701	1.18876	20675.8	9709.81	19628	4838.17	13712.9	20171.2	28545.5	17340.7	7158.44	12690.4	17179.4	11024.1		1.50776	0.708077	1.43135	0.352818	1.47096	2.08165	1.26455	0.522021	0.925435	1.25279
DKK-1	0.960293	1534.06	1919.82	1013.91	n.d.	1489.26	669.5	1078.35	1325.47	695.865	n.d.	3778.89	1032.68		1.03008	1.28911	0.68081	n.d.	0.449551	0.724085	0.890019	0.467255	n.d.	2.53743	0.69342	1.03324	2053.85	495.094	918.189	223.833	922.742	2134.48	935.834	1057.37	305.333	619.46	1338.91	282.56		2.22581	0.536547	0.995066	0.242574	2.31319	1.01419	1.14589	0.330898	0.671324	1.45101
DPPIV/CD26	1.56858	2020.61	2233.28	1066.7	2114.72	1858.83	915.77	1619.3	2809.1	1137.23	113.095	10512.6	3302.97		1.08703	1.20145	0.573857	1.13766	0.492659	0.871138	1.51122	0.611799	0.0608421	5.65551	1.77691	1.521	2096.6	866.595	1128.26	574.69	1166.54	2730.85	1959.55	1816.34	927.429	772.527	1879.42	2333.99		1.79729	0.742879	0.967186	0.492647	2.34099	1.6798	1.55704	0.795028	0.66224	1.61111
EGF	2.44255	699.6	1023.12	142.635	240.714	526.518	516.797	556.73	1133.48	534.986	2779.6	2388.27	1092.45		1.32873	1.94318	0.270903	0.457182	0.981538	1.05738	2.15278	1.01608	5.27921	4.53597	2.07486	1.47764	319.359	284.392	227.175	705.905	384.208	1208.46	688.541	387.567	335.19	212.568	1081.22	60.5		0.831213	0.740205	0.591283	1.8373	3.14532	1.7921	1.00874	0.87242	0.553263	2.81414
Endoglin/CD105	1.08145	4871.39	9578.85	5261.61	27981.5	11923.3	6836.2	7626.3	5863.59	5170.12	4825.12	27233.1	32707.2		0.408559	0.803369	0.441286	2.34678	0.573346	0.639611	0.491774	0.433613	0.404678	2.28402	2.74312	1.15594	5761.68	4557	7405.95	9900.57	6906.3	7063.55	5392.85	8040.81	11499.9	4379.07	6543.88	12962.6		0.834265	0.659832	1.07235	1.43356	1.02277	0.78086	1.16427	1.66513	0.634069	0.947523
Endostatin	1.2779	13312.3	4960.74	4753.26	9478.21	8126.12	6181.57	5172.16	11373.8	5623.38	1373.67	27962.4	15003.7		1.63821	0.610469	0.584936	1.16639	0.760704	0.636486	1.39966	0.692013	0.169043	3.44106	1.84636	1.73855	9658.29	1835.32	3329.19	4092.88	4728.92	12075.7	15062.9	3686.42	6636.39	4588.05	5314.85	10186.1		2.04239	0.388106	0.704006	0.8655	2.55359	3.18526	0.779547	1.40336	0.970211	1.1239
Fetuin	2.01234	13163.4	9813.86	8946.46	7838.64	9940.58	12340.4	6302.62	15655.9	8185.62	1980.05	88733.5	6829.07		1.32421	0.987252	0.899993	0.788549	1.24141	0.634029	1.57495	0.823455	0.199188	8.92639	0.686988	1.30544	10775.4	2345.95	6017.28	2291.17	5357.45	8920.35	15389.2	5885.96	2819.34	6562.86	6087.68	3291.35		2.01129	0.437884	1.12316	0.42766	1.66503	2.87248	1.09865	0.526246	1.225	1.1363
FGF acidic	1.85344	43418.4	8240.28	1717.47	8816.76	15548.2	7331.08	1781.69	56592.6	2506.8	2446.43	108249	22816		2.7925	0.529982	0.110461	0.567059	0.471506	0.114591	3.63981	0.161227	0.157344	6.96215	1.46744	1.37179	41264.2	3657.81	8469.84	7271.81	15165.9	43568.1	65708.2	8768.34	9630.71	7149.46	2419.07	8387.31		2.72085	0.241186	0.558478	0.479484	2.87276	4.33262	0.578161	0.635024	0.471416	0.159507
FGF-21	1.47336	818.576	1295.62	1283.58	2262.24	1415	n.d.	1374.07	1114.45	562.297	1390.19	6194.13	1873.71		0.578497	0.915631	0.907122	1.59875	n.d.	0.971069	0.787595	0.397382	0.982464	4.37747	1.32418	2.52478	n.d.	n.d.	66.0805	527.429	296.755	n.d.	n.d.	n.d.	782	439.608	805.514	969.833		n.d.	n.d.	0.222677	1.77732	n.d.	n.d.	n.d.	2.63517	1.48139	2.71441
Flt-3 ligand	1.00553	2794.83	1452	234.108	568.524	1262.37	760.798	380.865	446.006	195.216	3415.71	3671.94	14.9048		2.21396	1.15022	0.185452	0.450364	0.602676	0.301707	0.353309	0.154643	2.7058	2.90878	0.011807	1.26582	286.235	608.811	838.338	240.952	493.584	896.35	439.349	878.149	337.571	472.5	724.811	n.d.		0.579912	1.23345	1.69847	0.488169	1.816	0.890119	1.77913	0.683919	0.957285	1.46846
Gas	1.10804	3969.04	2009.23	1786.53	3053.52	2704.58	1421.53	2021.78	2610.92	1697.26	2501.14	10397.7	327.095		1.46753	0.742899	0.660556	1.12902	0.5256	0.747541	0.965371	0.627549	0.92478	3.84447	0.120941	1.42164	2884.38	827.486	1354.41	547.048	1403.33	3093.73	2971.37	1465.3	1478.9	1204.53	1756.34	n.d.		2.05538	0.589659	0.965137	0.389821	2.20457	2.11737	1.04416	1.05385	0.858335	1.25155
G-CSF	1.71676	720.412	695.838	210.067	737.185	590.875	413.203	194.703	n.d.	608.649	n.d.	3301.46	553.935		1.21923	1.17764	0.355518	1.24761	0.699306	0.329515	n.d.	1.03008	n.d.	5.5874	0.937481	1.84111	318.168	185.298	341.5	474.738	329.926	479.244	1349.79	222.743	896.488	318.81	924	60.9286		0.964363	0.561634	1.03508	1.43892	1.45258	4.09119	0.675129	2.71724	0.966308	2.80063
GDF-15	1.19656	1235.51	1768.96	862.851	1206.9	1268.55	1098.73	737.486	301.341	1163.76	347.333	3831.08	3145.6		0.97395	1.39447	0.680184	0.951397	0.866127	0.581359	0.237546	0.917388	0.273802	3.02004	2.47967	1.46518	574.735	657.865	1252.74	499.881	746.306	1249.66	1123.6	968.23	1065.73	699.176	1479.88	1068.02		0.770106	0.881496	1.67859	0.669807	1.67446	1.50555	1.29736	1.428	0.936848	1.98294
GM-CSF	0.704326	433.756	358.946	n.d.	120.958	304.554	107.216	n.d.	22	n.d.	n.d.	327.405	401.399		1.42424	1.1786	n.d.	0.397166	0.352043	n.d.	0.0722369	n.d.	n.d.	1.07503	1.31799	0.629029	781.953	n.d.	199.744	214.119	398.605	835.047	42.5766	292.068	20.619	86.7165	227.378	n.d.		1.96172	n.d.	0.501106	0.537171	2.09492	0.106814	0.732725	0.051728	0.21755	0.570434
HGF	1.09828	7546.24	3102.89	3925.27	2707.43	4320.46	2513.78	4923.77	7109.21	3950.18	1137.33	9648.35	3932.92		1.74663	0.718186	0.908531	0.626654	0.581832	1.13964	1.64548	0.914295	0.263244	2.23318	0.910302	1.42661	4376.04	1433.77	1742.82	684.595	2059.31	4880.13	4482.89	2323.61	1165.9	1933.19	3425.34	2353.7		2.12501	0.696239	0.846316	0.33244	2.36979	2.17689	1.12834	0.566164	0.938757	1.66334
ICAM-1/CD54	1.13171	16414.6	2930	613.203	3811.1	5942.23	2926.54	1433.31	12859.5	648.622	297.644	15349	13559.4		2.76237	0.493081	0.103194	0.641358	0.492499	0.241208	2.16409	0.109155	0.0500896	2.58303	2.28187	1.82818	5219.17	412.46	2497.72	2424.95	2638.58	8931.58	5813.05	3234.97	6497.38	468.243	1226.85	7594.4		1.97803	0.156319	0.946615	0.919039	3.385	2.2031	1.22603	2.46246	0.177461	0.464967
IFN-gamma	1.563	22.8932	1007.45	600.919	1436.71	766.993	586	1210.31	914.129	597.189	236.785	2414.24	2433.02		0.029848	1.3135	0.783474	1.87318	0.764022	1.57799	1.19183	0.778611	0.308719	3.14767	3.17216	0.978419	974.422	378.23	723.297	631.619	676.892	793.368	877.085	630.891	415.143	289.149	968.067	n.d.		1.43955	0.558775	1.06856	0.933116	1.17208	1.29575	0.932042	0.613307	0.427171	1.43017
IGFBP-1	4.21242	2084.29	1253.3	259.703	656.827	1063.53	3033.42	824.568	n.d.	578.824	19809.3	1192.68	1441.4		1.95979	1.17843	0.24419	0.617592	2.85222	0.775312	n.d.	0.544249	18.626	1.12143	1.3553	0.885484	610.229	330.675	1303.93	826.786	767.906	735.753	1319.52	487.838	871.72	920.743	344.23	79.9702		0.794667	0.43062	1.69804	1.07668	0.958129	1.71834	0.635284	1.13519	1.19903	0.448271
IGFBP-2	1.31551	54633.3	16856.9	17230.5	57327.5	36512.1	18826.9	19286.3	85313.3	21939.8	20940.5	76988.5	92929.1		1.49631	0.461681	0.471912	1.5701	0.515636	0.528217	2.33658	0.600892	0.573522	2.10858	2.54516	1.55102	49244.9	7335.38	7775.34	24526.4	22220.5	47485	76369.1	9210.53	35118.1	11885.3	12147.8	49035.1		2.21619	0.330117	0.349917	1.10377	2.13699	3.43688	0.414506	1.58044	0.53488	0.546694
IGFBP-3	1.30376	5205.2	5053.84	894.622	4326.62	3870.07	10972.1	1389.55	6342.31	541.635	2583.95	4656.35	8833.71		1.34499	1.30588	0.231164	1.11797	2.83511	0.359051	1.63881	0.139955	0.667676	1.20317	2.28257	0.865704	n.d.	273.541	3121.77	1612.19	1669.17	n.d.	998.382	2128.61	2307.62	1485.57	305.784	1444.07		n.d.	0.163879	1.87026	0.965865	n.d.	0.598132	1.27525	1.3825	0.890005	0.183195
IGFBP-5	1.35793	13793.9	17678.4	7413.66	17208.8	14023.7	22617.9	9765.64	17179.5	9926.65	1612.33	32349.6	39850.7		0.983615	1.26061	0.528654	1.22712	1.61284	0.696368	1.22504	0.70785	0.114972	2.30679	2.84168	1.70711	7040.89	5100.93	10639	5039.05	6954.96	10642.2	18826.5	16143.3	8265.9	12343.1	3515.8	13373.4		1.01235	0.733423	1.5297	0.724525	1.53016	2.70692	2.32112	1.18849	1.77472	0.505509
IGFBP-6	1.69659	5027	3131.15	2504.31	2402.86	3266.33	3020.26	4252.59	4941.91	3352.04	3655.71	17842.1	1726.81		1.53904	0.958614	0.766705	0.735644	0.924664	1.30195	1.51299	1.02624	1.11921	5.46243	0.52867	1.01334	3607.76	1699.58	2223	528.19	2014.63	3292.92	3421.36	2022.97	1246	1650.93	2599.41	56.9524		1.79078	0.843618	1.10343	0.262177	1.6345	1.69825	1.00414	0.618475	0.819471	1.29026
IL-1alpha/IL-1F1	1.29641	2346.63	1112.61	1276.77	2400.19	1784.05	688.96	1121.35	639.606	1034.74	3178.72	7213.76	n.d.		1.31534	0.623642	0.715658	1.34536	0.386178	0.628542	0.358514	0.579997	1.78174	4.04347	n.d.	1.60147	899.857	486.689	796.122	494.667	669.334	1464.67	1361.56	753.122	1005.86	734.04	1112.27	n.d.		1.34441	0.727125	1.18942	0.739043	2.18824	2.03421	1.12518	1.50277	1.09667	1.66176
IL-1beta/IL-1F2	0.828712	2130.25	887.568	881.635	925.423	1206.22	692.932	870.014	118.384	985.04	427.285	3397.62	505.982		1.76606	0.735826	0.730907	0.767209	0.574466	0.721273	0.0981448	0.816634	0.354235	2.81675	0.419478	1.39062	565.697	877.054	507.905	384.643	583.825	1068.37	1114.51	525.176	628.107	475.094	1189.53	682.357		0.96895	1.50226	0.869961	0.658833	1.82995	1.90897	0.899543	1.07585	0.813762	2.03747
IL-1ra/IL-1F3	0.997367	2023.76	1536.27	1556.49	2295.23	1852.94	1136.05	1307.88	377.566	1324.31	432.905	6453.05	1904.65		1.09219	0.829099	0.84001	1.2387	0.613109	0.70584	0.203766	0.714709	0.233632	3.48261	1.02791	1.20704	813.285	628.379	1256.41	703.119	850.297	1228.55	1602.13	986.553	1247.49	834.811	1193.81	91.0238		0.956472	0.739011	1.47761	0.82691	1.44485	1.8842	1.16025	1.46712	0.981787	1.40399
IL-2	0.241484	n.d.	86.311	n.d.	708.863	397.587	53.54	n.d.	n.d.	15.284	n.d.	n.d.	219.208		n.d.	0.217087	n.d.	1.78291	0.134662	n.d.	n.d.	0.0384419	n.d.	n.d.	0.551347	1.39908	n.d.	44.757	161.351	n.d.	103.054	139.966	n.d.	321.338	38.1905	77.23	n.d.	n.d.		n.d.	0.434305	1.56569	n.d.	1.35818	n.d.	3.11814	0.370586	0.749411	n.d.
IL-3	0.51376	180.816	181.446	n.d.	953.339	438.534	33.297	3.8245	n.d.	55.4325	359.952	674	n.d.		0.412319	0.413757	n.d.	2.17392	0.075928	0.00872111	n.d.	0.126404	0.820808	1.53694	n.d.	1.21054	347.008	n.d.	23.4195	185.929	185.452	644.778	n.d.	139.77	44.3333	69.1085	n.d.	n.d.		1.87115	n.d.	0.126283	1.00257	3.47679	n.d.	0.753674	0.239055	0.372649	n.d.
IL-4	0.933198	63.8594	1003.88	1507.3	1108.24	920.818	551.068	1072.54	218.335	628.743	183.31	2501.84	n.d.		0.0693507	1.0902	1.63691	1.20354	0.598454	1.16477	0.237109	0.682809	0.199073	2.71697	n.d.	1.42531	336.719	258.663	552.973	729.905	469.565	1188.42	320.069	591.284	734.905	127.176	1053.81	n.d.		0.717087	0.550856	1.17763	1.55443	2.53089	0.68163	1.25922	1.56508	0.270838	2.24423
IL-5	0.779109	n.d.	973.73	440.568	1311.95	908.75	608.797	742.459	254.188	158.5	n.d.	1152.03	1332.12		n.d.	1.0715	0.484806	1.44369	0.669928	0.817011	0.279712	0.174415	n.d.	1.26771	1.46588	1.01279	857.168	61.5545	574.391	658.095	537.802	645.372	721.36	790.297	303.095	104.189	703.756	n.d.		1.59384	0.114456	1.06803	1.22367	1.20002	1.34131	1.46949	0.563581	0.193732	1.30858
IL-6	0.36789	n.d.	n.d.	n.d.	963.732	963.732	485.932	308.662	n.d.	n.d.	269.048	n.d.	n.d.		n.d.	n.d.	n.d.	1	0.504219	0.320278	n.d.	n.d.	0.279173	n.d.	n.d.	0.829667	784.923	113.121	401.486	436.881	434.103	74.7406	990.891	n.d.	107.196	n.d.	98.2435	529.732		1.80815	0.260586	0.924865	1.0064	0.172173	2.28262	n.d.	0.246938	n.d.	0.226314
IL-7	0.728463	2174.79	2651.55	2894.1	8065.07	3946.38	2381.57	2286.89	730.578	2973.09	683.237	6603.46	4464.68		0.551085	0.671896	0.733355	2.04366	0.603482	0.579492	0.185126	0.753374	0.17313	1.6733	1.13134	1.14425	2563.83	1174.46	1959.82	1558.6	1814.18	1729.32	3656.99	1570.51	1575.67	1370.5	2108.07	2520.02		1.41322	0.647378	1.08028	0.85912	0.953226	2.01579	0.86569	0.868533	0.755439	1.162
IL-10	1.12706	803.297	1177.43	1366.19	3911.29	1814.55	361.392	1001.7	661.844	503.73	2035	3717.81	6034.29		0.442697	0.648884	0.752907	2.15551	0.199163	0.552039	0.364742	0.277606	1.12149	2.04889	3.3255	1.63212	251.156	n.d.	556.879	700.19	502.742	n.d.	817.744	n.d.	684.571	542.648	497.257	1560.45		0.499573	n.d.	1.10768	1.39274	n.d.	1.62657	n.d.	1.36168	1.07938	0.989089
IL-11	1.18087	379.348	2018.35	2110.91	4095.86	2151.12	1125.47	1730.18	47.6872	2644.05	1362.81	4776.84	6094.24		0.17635	0.938281	0.981307	1.90406	0.523205	0.804315	0.0221686	1.22915	0.633536	2.22063	2.83306	1.2564	n.d.	n.d.	1003.97	452.762	728.367	n.d.	n.d.	133.474	933.429	919.337	212.756	2376.6		n.d.	n.d.	1.37839	0.621612	n.d.	n.d.	0.18325	1.28154	1.26219	0.292101
IL-12 p40	0.92717	1304.84	1301.57	1481.04	3133.33	1805.2	675.257	1283.55	97.4512	940.973	3329.19	4547.59	842.048		0.722825	0.721012	0.820432	1.73573	0.374063	0.711033	0.0539837	0.521258	1.84423	2.51917	0.466458	1.80146	124.15	439.014	933.973	314.667	452.951	1254	1189.67	710.73	286.333	941.202	637.744	692.143		0.274092	0.96923	2.06197	0.694704	2.76851	2.62648	1.56911	0.632151	2.07793	1.40797
IL-13	0.764789	1231.82	1207.32	1335.35	2902.81	1669.33	682.77	1068.43	n.d.	626.635	3219.05	1989.35	73.8571		0.737915	0.72324	0.799934	1.73891	0.40901	0.640038	n.d.	0.375382	1.92835	1.19171	0.0442437	0.991306	588.35	354.216	982.852	263.238	547.164	302.053	669.812	897.311	433.381	790.338	314.716	389.238		1.07527	0.647367	1.79627	0.481095	0.552034	1.22415	1.63993	0.792049	1.44443	0.575178
IL-15	1.03491	1306.15	1318.89	2036.04	2250.61	1727.92	1259.77	1700.09	n.d.	1288.19	1174.9	3353.05	1953.41		0.755906	0.763281	1.17832	1.3025	0.729066	0.983895	n.d.	0.745513	0.679952	1.94051	1.1305	1.80497	914.426	290.812	1260.05	391.881	714.293	1145.43	2116.4	1030.82	289.679	1048.38	1548.16	1846.07		1.28018	0.407132	1.76406	0.548628	1.60358	2.96293	1.44314	0.405546	1.46771	2.16741
IL-17A	0.642287	n.d.	246.324	188.892	2046.33	827.181	225.337	157.486	n.d.	51.7295	872.571	n.d.	1349.32		n.d.	0.297787	0.228356	2.47386	0.272416	0.190389	n.d.	0.0625371	1.05487	n.d.	1.63122	1.85229	n.d.	n.d.	226.041	7.88095	116.961	202.4	409.2	271.824	250.964	140.824	24.662	n.d.		n.d.	n.d.	1.93262	0.0673812	1.7305	3.49861	2.32406	2.14571	1.20403	0.210857
IL-22	0.810986	312.283	545.959	1347.91	1868.91	1018.76	522.256	1324.8	n.d.	539.365	n.d.	1187.49	557.113		0.306531	0.535903	1.32308	1.83449	0.512637	1.3004	n.d.	0.52943	n.d.	1.16561	0.546852	0.865026	773.984	285.622	734.527	85.9286	470.015	609.4	n.d.	701.744	9.47619	194.987	517.27	n.d.		1.64672	0.607686	1.56277	0.182821	1.29655	n.d.	1.49302	0.0201615	0.414851	1.10054
IL-23	0.523308	734.028	994.581	1020.22	3401.96	1537.7	624.676	1019.76	111.309	555.716	501.239	2015.43	n.d.		0.477356	0.6468	0.663471	2.21237	0.406241	0.663172	0.0723869	0.361395	0.325968	1.31068	n.d.	0.998269	652.511	217.027	1253.37	50.5	543.351	594.774	n.d.	1119.95	236.857	352.378	408.094	n.d.		1.2009	0.399423	2.30673	0.0929418	1.09464	n.d.	2.06118	0.435919	0.648528	0.75107
IL-27 p28	0.583497	n.d.	2036.68	1026.65	3410.38	2157.9	1571.78	1042.5	395.285	538.135	1933.88	2073.19	n.d.		n.d.	0.943822	0.475763	1.58042	0.728385	0.483108	0.18318	0.249379	0.896186	0.960743	n.d.	0.792913	837.725	635.716	1690.51	595.619	939.893	289.865	705.903	1922.85	346.286	544.54	966.067	441.262		0.891298	0.676371	1.79862	0.633709	0.308402	0.751046	2.04582	0.368431	0.579364	1.02785
IL-28A/B	0.708655	1086.32	9626.97	1632.35	3634.76	3995.1	4985	2355.45	599.766	1034.88	791.5	1983.49	8067.98		0.271914	2.40969	0.408588	0.909804	1.24778	0.589583	0.150125	0.259037	0.198118	0.49648	2.01947	0.801891	1203.76	1163.97	8484.22	965.714	2954.42	695.556	1473.82	7768.23	1848.67	973.338	1947.05	1877.17		0.407443	0.393978	2.87171	0.326872	0.235429	0.498853	2.62936	0.62573	0.329452	0.659032
IL-33	0.98544	5543.23	4358.92	4507.89	4969.54	4844.89	4617.42	2597.57	3510.43	2808.34	1901.24	16692.5	1292.97		1.14414	0.899693	0.930442	1.02573	0.953048	0.536145	0.724562	0.579649	0.392421	3.44538	0.266873	1.10199	7300.55	4747.32	4474.19	1209.83	4432.97	7733.48	7939.14	3637.58	1828.1	5370.7	3683.11	4003.4		1.64687	1.07091	1.0093	0.272917	1.74453	1.79093	0.820574	0.412387	1.21153	0.830844
LDL R	0.795477	17504.2	9319.13	11646.7	13877.4	13086.9	7670.54	5101.11	13881.3	6801.61	1302.24	32073.5	6041.68		1.33754	0.712099	0.889955	1.06041	0.586126	0.389789	1.06071	0.519728	0.0995074	2.45082	0.461661	1.16441	25829.2	4961.82	8597.09	3819.26	10801.9	23525.7	30594.2	6534.61	5106.55	7971.84	8936	5376.02		2.39119	0.459349	0.79589	0.353575	2.17793	2.8323	0.604952	0.472748	0.738006	0.827265
Leptin	0.912786	981.378	1184.69	1862.36	306.952	1083.85	511.243	1162.61	516.287	958.27	269.619	2517.89	n.d.		0.905459	1.09304	1.71829	0.283207	0.471694	1.07267	0.476347	0.884138	0.248761	2.32311	n.d.	0.81475	1668.43	n.d.	1264.45	522.643	1151.84	1320.29	1448.97	674.135	300.137	779.027	1108.22			1.44849	n.d.	1.09776	0.453746	1.14625	1.25796	0.585267	0.260571	0.676332	0.962126
LIF	1.19119	507.485	1619.89	2181.93	1398.14	1426.86	647.608	1566.93	966.81	1092.38	471.048	6788.05	364.833		0.355665	1.13528	1.52918	0.979872	0.453868	1.09817	0.677577	0.76558	0.330128	4.75733	0.255689	0.888037	1740.14	n.d.	1564.01	1170.64	1491.6	1142.33	2438.61	949.135	1748.28	819.378	1621.24	553.185		1.16663	n.d.	1.04855	0.784824	0.765845	1.6349	0.63632	1.17208	0.549328	1.08692
Lipocalin-2/NGAL	0.486873	26490.1	n.d.	n.d.	155.464	13322.8	3478.65	1438.38	4505.42	n.d.	655.285	27965.8	875.488		1.98833	n.d.	n.d.	0.011669	0.261105	0.107964	0.338174	n.d.	0.0491852	2.0991	0.0657135	1.76859	240.216	n.d.	n.d.	127.095	183.656	n.d.	221.012	n.d.	322.571	n.d.	n.d.	430.851		1.30797	n.d.	n.d.	0.692031	n.d.	1.20341	n.d.	1.75639	n.d.	n.d.
LIX	8.51913	1187.23	526.662	n.d.	609.607	774.5	n.d.	n.d.	1104.22	n.d.	1088.71	17601.2	n.d.		1.5329	0.680003	n.d.	0.787098	n.d.	n.d.	1.42572	n.d.	1.4057	22.726	n.d.	1.11399	1127.35	n.d.	n.d.	266.143	696.747	n.d.	1503.26	68.1485	757.095	n.d.	n.d.	n.d.		1.61802	n.d.	n.d.	0.381979	n.d.	2.15754	0.0978096	1.08661	n.d.	n.d.
M-CSF	2.08405	982.452	1320.09	n.d.	224.31	842.285	887.77	1752.42	1850.62	373.203	2599.62	4552.24	271.696		1.16641	1.56728	n.d.	0.266311	1.054	2.08055	2.19714	0.443084	3.08639	5.40463	0.32257	2.80475	n.d.	n.d.	490.041	318.476	404.259	1823.8	2701.66	196.514	908.512	n.d.	38.7295	n.d.		n.d.	n.d.	1.2122	0.787803	4.51146	6.683	0.48611	2.24735	n.d.	0.0958038
MMP-2	1.07857	2375.52	4938.23	1982.07	1872.55	2792.09	2748.43	3686.28	3098.26	1974.88	1434.86	5973.89	2163.65		0.850804	1.76865	0.709886	0.670661	0.984363	1.32026	1.10965	0.707311	0.513901	2.13957	0.77492	1.18493	2046.83	941.756	3089.58	1409.33	1871.88	2471.43	3525.77	3348.53	2354.94	711.028	1797.36	1317.21		1.09347	0.503108	1.65053	0.752899	1.3203	1.88355	1.78886	1.25806	0.379848	0.960194
MMP-3	n.d.	n.d.	n.d.	n.d.	n.d.	n.d.	n.d.	n.d.	n.d.	n.d.	n.d.	12252.9	886.113		n.d.	n.d.	n.d.	n.d.	n.d.	n.d.	n.d.	n.d.	n.d.	n.d.	n.d.	5.17468	n.d.	n.d.	n.d.	236.405	236.405	846.644	1600	n.d.	n.d.	n.d.	n.d.	n.d.		n.d.	n.d.	n.d.	1	3.58133	6.76804	n.d.	n.d.	n.d.	n.d.
MMP-9	n.d.	n.d.	n.d.	n.d.	n.d.	n.d.	n.d.	n.d.	n.d.	n.d.	847.332	28053.8	n.d.		n.d.	n.d.	n.d.	n.d.	n.d.	n.d.	n.d.	n.d.	n.d.	n.d.	n.d.	n.d.	n.d.	n.d.	n.d.	n.d.	n.d.	471.871	81.2812	n.d.	n.d.	n.d.	n.d.	n.d.		n.d.	n.d.	n.d.	n.d.	n.d.	n.d.	n.d.	n.d.	n.d.	n.d.
Myeloperoxidase	20.0941	601.55	604.743	899.838	n.d.	702.044	4179.62	n.d.	993.39	1053.26	8283.28	56025.2	n.d.		0.856856	0.861404	1.28174	n.d.	5.9535	n.d.	1.415	1.50027	11.7988	79.803	n.d.	2.12365	921.741	n.d.	291.959	135.714	449.805	1306.74	1229.86	n.d.	540.905	n.d.	n.d.	743.405		2.0492	n.d.	0.64908	0.301718	2.90513	2.73421	n.d.	1.20253	n.d.	n.d.
Osteopontin	7.65182	13640	2855.42	3824.16	1924.81	5561.1	24451.2	26928.7	73036.1	26698.6	7959.43	88504.4	50289		2.45275	0.513463	0.687663	0.34612	4.39684	4.84234	13.1334	4.80097	1.43127	15.9149	9.04299	4.60945	2678.71	1450.88	2452.59	215.905	1699.52	7188.95	5762.63	3207.18	2274.19	4560.28	2582.28	29261.5		1.57615	0.853698	1.44311	0.127039	4.22998	3.39074	1.8871	1.33814	2.68328	1.51942
Osteoprotegerin/TNFRSF11B	1.22265	965.026	1939.32	n.d.	n.d.	1452.18	808.23	n.d.	n.d.	n.d.	1940.3	2577.97	n.d.		0.664538	1.33546	n.d.	n.d.	0.556565	n.d.	n.d.	n.d.	1.33614	1.77525	n.d.	2.1011	452.19	n.d.	1093.07	467.311	670.856	1982.02	3067.28	947.933	1426.86	471.662	561.46			0.674049	n.d.	1.62936	0.696589	2.95446	4.57218	1.41302	2.12692	0.703075	0.83693
PD-ECGF/Thymidine phosphorylase	1.25586	1102.91	1250.35	607.27	1261.85	1055.6	562.297	254.095	635.149	176.676	1631.92	3941.08	2078.52		1.04482	1.1845	0.575286	1.19539	0.532682	0.240712	0.601696	0.16737	1.54597	3.73351	1.96905	2.3998	406.465	n.d.	365.379	313.026	361.623	1300.26	2219.68	160.379	1259.38	277.175	761.256	96.6227		1.124	n.d.	1.01039	0.865612	3.59562	6.1381	0.443497	3.48258	0.766474	2.10511
PDGF-BB	0.873124	3385.86	1470.14	1896.43	3121.76	2468.55	1670.31	1425.31	1700.12	1282.57	353.047	7230.86	1425.21		1.3716	0.595547	0.768238	1.26461	0.676637	0.577389	0.688715	0.519563	0.143018	2.9292	0.577349	1.25227	3256.3	434.649	2819.54	794.643	1826.28	2349.96	4625.41	1317.74	688.613	1684.43	1620.43	3722.42		1.78302	0.237996	1.54387	0.435115	1.28674	2.53269	0.721544	0.377057	0.922328	0.887284
Pentraxin	1.11663	12757	3374.35	3094.74	2309.9	5383.99	7996.07	2616.23	8585.65	2586.46	1821.24	17006.1	1471.6		2.36943	0.626738	0.574805	0.429032	1.48516	0.485928	1.59466	0.480398	0.338269	3.15864	0.273328	1.76135	2434.92	704.027	2301.32	484.929	1481.3	3911.6	4114	2233.41	1064.28	2642.7	2613.18	1684.42		1.64377	0.475276	1.55358	0.327367	2.64065	2.77729	1.50773	0.718476	1.78404	1.76411
Pentraxin 3/ TSG-14	2.44785	2538.27	1328.65	1153.32	3313.89	2083.53	2588.82	1398.74	3946.56	987.865	1634.1	22558.9	2586.25		1.21825	0.63769	0.553543	1.59052	1.24252	0.671333	1.89417	0.47413	0.78429	10.8273	1.24128	1.76469	1791.63	331.906	613.108	600.238	834.221	1742.4	3734.77	1063.7	1116	536.325	561.244	1550.57		2.14767	0.397863	0.734947	0.719519	2.08866	4.47695	1.27509	1.33778	0.642905	0.672776
Periostin/OSF-2	0.389895	n.d.	n.d.	n.d.	1865.42	1865.42	n.d.	n.d.	449.337	n.d.	1181.29	910.108	368.536		n.d.	n.d.	n.d.	1	n.d.	n.d.	0.240877	n.d.	0.633256	0.487885	0.197562	3.63314	299.614	n.d.	n.d.	147.857	223.735	n.d.	532.877	n.d.	483.762	n.d.	n.d.	1421.95		1.33914	n.d.	n.d.	0.660857	n.d.	2.38173	n.d.	2.16221	n.d.	n.d.
Pref-1/DLK-1/FA1	1.09721	2286.52	2204	793.013	2621.07	1976.15	1639.38	1940.35	735.577	467.068	2044.19	5109.67	3241.51		1.15706	1.1153	0.401292	1.32635	0.829582	0.981885	0.372227	0.236352	1.03443	2.58567	1.64031	1.85803	306.574	409.716	1189.73	811.619	679.41	1903.06	2129.66	1171.82	1483.08	481.878	752.5	914.548		0.451236	0.603046	1.75112	1.19459	2.80105	3.13457	1.72477	2.1829	0.709261	1.10758
Proliferin	0.952178	10.4082	2102.66	1175.24	2550.83	1459.79	950.351	2027.26	367.521	1096.49	1478.95	2612.43	1196.84		0.00712994	1.44039	0.805079	1.7474	0.65102	1.38874	0.251763	0.751128	1.01313	1.7896	0.819873	1.48675	n.d.	452.702	1132.97	570.286	718.654	1439.87	1275.17	1150.85	1294.27	n.d.	627.864	622.738		n.d.	0.629931	1.57652	0.793547	2.00356	1.77438	1.6014	1.80097	n.d.	0.873667
Proprotein Convertase 9/PCSK9	0.859118	8006.81	4682.35	4952.77	3538.84	5295.19	3553.81	5388.39	7881.35	3350.05	1546.43	5571.62	4552.73		1.51209	0.884265	0.935333	0.668312	0.671139	1.0176	1.4884	0.632659	0.292044	1.0522	0.859786	1.4309	5915.8	1550.41	2966	1061.93	2873.53	7933.8	11360.2	2782.93	951.506	2331.03	2026.73	1395.9		2.05872	0.539547	1.03218	0.369555	2.76099	3.95339	0.96847	0.331127	0.811205	0.705309
RAGE	0.819824	n.d.	1412.38	904.974	2492.32	1603.22	506.338	580.676	673.317	188.689	1175.52	4761.62	n.d.		n.d.	0.880962	0.564472	1.55457	0.315825	0.362193	0.419977	0.117694	0.733225	2.97003	n.d.	1.87824	441.547	146.27	882.744	441.929	478.122	1279.69	1404.37	766.163	716.458	410.297	n.d.	811.19		0.923501	0.305927	1.84627	0.9243	2.67649	2.93727	1.60244	1.49848	0.858142	n.d.
RBP4	1.35525	3940.08	3655.45	4940.11	4052.52	4147.04	5851.15	3826.97	5660.24	3923.2	696.428	17267.6	2116.48		0.950095	0.881459	1.19124	0.977209	1.41092	0.92282	1.36489	0.946025	0.167934	4.16383	0.510358	1.23342	5383.22	1366.93	2232.89	1255.33	2559.6	4472.01	8066.09	2274.69	1759.14	1991.59	2298.88	1237.07		2.10315	0.534042	0.872361	0.490442	1.74715	3.15132	0.888691	0.687274	0.77809	0.898141
Reg3G	0.748301	1106.66	631.811	1865.61	3807.76	1852.96	610.811	543.027	n.d.	989.433	978.763	738.163	4459.24		0.597239	0.340974	1.00683	2.05496	0.32964	0.293059	n.d.	0.533974	0.528216	0.39837	2.40655	1.30683	90.618	n.d.	525.054	184.857	266.843	658.277	25.2714	n.d.	549.81	83.3785	281.5	494.071		0.339593	n.d.	1.96765	0.692756	2.46691	0.0947051	n.d.	2.06042	0.312463	1.05493
Resistin	29.4764	436.729	706.541	n.d.	n.d.	571.635	255.459	86.919	n.d.	n.d.	50206.8	n.d.	n.d.		0.763999	1.236	n.d.	n.d.	0.446893	0.152053	n.d.	n.d.	87.8303	n.d.	n.d.	1.6358	n.d.	n.d.	369.933	n.d.	369.933	412.647	1417.75	n.d.	397.333	n.d.	192.81	n.d.		n.d.	n.d.	1	n.d.	1.11547	3.83246	n.d.	1.07407	n.d.	0.521205
E-Selectin/CD62E	0.822518	1111.24	1184.19	2762.27	4648.52	2426.55	3061.22	1735.61	493.453	1851.27	2034.72	1978.43	2816.5		0.457948	0.488013	1.13835	1.91569	1.26155	0.715256	0.203356	0.762921	0.83852	0.815325	1.1607	1.60815	1109.93	1255.03	1408.99	625.69	1099.91	1052.19	1626.1	1212.27	944.804	1835.19	2034.76	3676.42		1.00911	1.14103	1.281	0.568856	0.956619	1.47839	1.10215	0.858983	1.66849	1.84993
P-Selectin/CD62P	0.881949	2282.23	1488.97	921.974	5566.99	2565.04	2734.22	970.69	691.156	1151.89	2408.48	2921.92	4957.3		0.889745	0.580487	0.359438	2.17033	1.06595	0.37843	0.269452	0.449074	0.938961	1.13913	1.93264	1.86655	455.4	1075.38	1197.5	398.714	781.748	210.844	1017.47	1605.88	756.762	851.284	1089.2	4682.76		0.582541	1.37561	1.53182	0.510029	0.269708	1.30153	2.05421	0.968038	1.08895	1.39329
Serpin	1.48112	731.412	1517	1595.88	6517.08	2590.34	4351.26	3005.82	2498.01	3082.12	1390.62	7266.35	5262.01		0.282361	0.585637	0.616088	2.51591	1.6798	1.1604	0.964355	1.18985	0.536847	2.80517	2.0314	1.9728	1056.48	950.838	1682.63	561.381	1062.83	744.196	3015.01	1830.37	645.81	1745.57	1893.65	4802.71		0.994019	0.894627	1.58316	0.528193	0.700201	2.83677	1.72216	0.607631	1.64237	1.7817
Serpin	1.82697	4144.44	5452.62	6832.84	6966.6	5849.12	9162.13	11341.2	3693.56	8144.07	1899.38	36358.5	4204.22		0.708558	0.932212	1.16818	1.19105	1.56641	1.93895	0.631473	1.39236	0.324729	6.21606	0.718778	1.54496	1161.48	3148.76	4523.99	911.619	2436.46	3310.76	3597.06	4344.03	1023.18	4528.84	5692.12	3853.69		0.476708	1.29235	1.85679	0.374157	1.35884	1.47635	1.78293	0.419945	1.85878	2.33623
Thrombopoietin	0.46931	714.109	1185.65	1418.85	6923.69	2560.57	1209.01	2083.8	514.028	921.73	414.334	359.27	2909.74		0.278886	0.46304	0.554114	2.70396	0.472165	0.813801	0.200747	0.35997	0.161813	0.140308	1.13636	1.50237	n.d.	1009.69	1019.81	367.81	799.103	1233.31	258.41	874.244	929.75	637.27	1294.93	3175.93		n.d.	1.26353	1.27619	0.460278	1.54336	0.323375	1.09403	1.16349	0.797482	1.62048
TIM-1/KIM-1/HAVCR	0.847906	307.344	1408.07	1386.31	6482.41	2396.03	1354.42	1501.5	n.d.	1009.82	n.d.	1036.05	5256.26		0.128272	0.587666	0.578586	2.70548	0.565275	0.626661	n.d.	0.421457	n.d.	0.432404	2.19373	1.96154	146.927	724.554	1141.46	506.119	629.765	907.353	589.721	884.014	16.9821	1078.57	1028.2	4142.33		0.233304	1.15052	1.81252	0.803663	1.44078	0.936414	1.40372	0.0269658	1.71265	1.63268
TNF-Î±	0.548555	n.d.	1496.07	1347.73	7066.6	3303.47	1712.95	1198.14	n.d.	920.473	4314.28	2479.19	247.78		n.d.	0.452878	0.407975	2.13915	0.51853	0.36269	n.d.	0.278638	1.30599	0.750481	0.075006	1.88325	107.327	1036.15	1038.11	675.262	714.212	584.962	660.774	1125.3	358.268	1078.62	926.405	4680.95		0.150273	1.45076	1.4535	0.945465	0.819032	0.92518	1.57558	0.501627	1.51023	1.2971
VCAM-1/CD106	0.720649	68181	11116.8	13692.7	22313.2	28825.9	9953.13	9885.09	63695.5	8282.54	5699.86	26741.9	21155.8		2.36526	0.385653	0.475015	0.774068	0.345284	0.342924	2.20966	0.287329	0.197734	0.927701	0.733916	0.975835	66251.6	5778.19	8941.28	4096.67	21266.9	60931.9	37037.1	8752.14	8423.33	6400.88	9825.76	13900.1		3.11524	0.271698	0.420431	0.192631	2.8651	1.74153	0.411537	0.396076	0.300978	0.46202
VEGF	0.323025	4510	1216.8	3346.46	6260.33	3833.4	1036.63	1294.42	136.4	1458.85	2157	1346.41	n.d.		1.1765	0.31742	0.872975	1.6331	0.270422	0.337669	0.035582	0.380564	0.562686	0.35123	n.d.	0.8869	1112.67	954.202	1208.81	152.429	857.027	506	407.475	578.216	245.81	833.581	1662.61	1086.99		1.29829	1.11339	1.41047	0.177857	0.590413	0.475452	0.674677	0.286817	0.972643	1.93997
WISP-1/CCN4	0.909051	1101.19	1861.97	1584.43	4575.52	2280.78	2260.85	2350.64	n.d.	1373.04	2554.11	1828.08	n.d.		0.482812	0.816376	0.694689	2.00612	0.991263	1.03063	n.d.	0.602005	1.11984	0.801517	n.d.	1.207	n.d.	807.865	1293.61	375.121	825.531	823.691	1134.25	1184.31	704.048	704.716	1930.14	493.766		n.d.	0.9786	1.567	0.454399	0.997771	1.37396	1.4346	0.852842	0.853651	2.33805
Statistics for proteins with FC >2.0 and <0.5, with non-significant ANOVA or less than 2 sham / 4 HI values / time point
	Normality & One-Sample t-test (Fig. 2A,B)					ANOVA
		sham	24 h	3 d	7 d
Angiopoietin-2						Kruskal-Wallis test
	W	0.7047	0.7192	0.8097	0.9378	P value	0.46
	P value	0.0009	0.0098	0.0717	0.5891	Kruskal-Wallis statistic	2.586
CCL17/TARC						Kruskal-Wallis test
	W	0.9138	0.5961	0.8356	0.8771	P value	0.0713
	P value	0.2383	0.0002	0.0903	0.1766	Kruskal-Wallis statistic	7.02
CD14						Kruskal-Wallis test
	W	0.8863	0.6122	0.8315	0.8574	P value	0.0932
	P value	0.1248	0.0004	0.0827	0.1132	Kruskal-Wallis statistic	6.412
CD160						Kruskal-Wallis test
	W	0.9028	0.7049	0.9032	0.7909	P value	0.1081
	P value	0.2353	0.0132	0.3933	0.0228	Kruskal-Wallis statistic	6.074
C-Reactive Protein/CRP						Kruskal-Wallis test
	W	0.8741	0.6396	0.9047	0.6376	P value	0.3769
	P value	0.2013	0.0013	0.4365	0.0017	Kruskal-Wallis statistic	3.097
CXCL9/MIG						Kruskal-Wallis test
	W	0.935	0.7331	0.8597	0.9251	P value	0.5963
	P value	0.5307	0.0265	0.2592	0.5632	Kruskal-Wallis statistic	1.887
CXCL11/I-TAC						ANOVA summary
	W	0.9331	0.7944	0.9585	0.8128	F	2.713
	P value	0.414	0.0523	0.8084	0.0547	P value	0.0646
CXCL13/BLC/BCA-1						Kruskal-Wallis test
	W	0.9572	0.7376	0.834	0.8644	P value	0.3327
	P value	0.7367	0.015	0.1161	0.1658	Kruskal-Wallis statistic	3.409
EGF						ANOVA summary
	W	0.9421	0.8114	0.9127	0.9203	F	2.558
	P value	0.5257	0.053	0.4148	0.5074	P value	0.0752
Fetuin						Kruskal-Wallis test
	W	0.905	0.591	0.8628	0.7481	P value	0.25
	P value	0.1841	0.0002	0.1604	0.0078	Kruskal-Wallis statistic	4.067
FGF-21						Kruskal-Wallis test
	W	0.8728	0.6947	0.9118	0.9148	P value	0.11
	P value	0.1076	0.0054	0.4922	0.4684	Kruskal-Wallis statistic	6.104
Flt-3 ligand						Kruskal-Wallis test
	W	0.9003	0.7379	0.8845	0.9625	P value	0.0698
	P value	0.1862	0.0095	0.2903	0.8255	Kruskal-Wallis statistic	7.065
G-CSF						Kruskal-Wallis test
	W	0.9599	0.6717	0.9394	0.9659	P value	0.24
	P value	0.7822	0.0047	0.6338	0.8639	Kruskal-Wallis statistic	4.187
IL-2						no ANOVA due to less than 2 sham and/or 4 HI vaules / time point
	W	0.9599	0.6717	0.9394	0.9659
	P value	0.7822	0.0047	0.6338	0.8639
	One sample t test
	t, df			t=0.6563, df=3	t=2.032, df=5
	P value (two tailed)			0.5585	0.0978
	Wilcoxon Signed Rank Test
	Sum of signed ranks (W)		-6
	Sum of positive ranks		0
	Sum of negative ranks		-6
	P value (two tailed)		0.25
IL-6						no ANOVA due to less than 2 sham and/or 4 HI vaules / time point
	W	0.904	0.8816	0.7937	0.8884
	P value	0.3557	0.3292	0.0719	0.3759
	One sample t test
	t, df		t=9.136, df=2	t=0.4131, df=4	t=0.7879, df=3
	P value (two tailed)		0.0118	0.7007	0.4883
IL-22						Kruskal-Wallis test
	W	0.9592	0.7599	0.9148	0.8409	P value	0.13
	P value	0.7717	0.0367	0.4969	0.0769	Kruskal-Wallis statistic	5.659
M-CSF						ANOVA summary
	W	0.9378	0.902	0.9238	0.8719	F	1.616
	P value	0.5593	0.3434	0.5549	0.1927	P value	0.21
Osteoprotegerin/TNFRSF11B						Kruskal-Wallis test
	W	0.8901	0.9746	0.9108	0.6625	P value	0.24
	P value	0.2753	0.6946	0.4414	0.0024	Kruskal-Wallis statistic	4.213
PD-ECGF/Thymidine phosphorylase						ANOVA summary
	W	0.9146	0.8431	0.9011	0.8391	F	1.664
	P value	0.3141	0.1063	0.3377	0.1625	P value	0.2
Periostin/OSF-2						no ANOVA due to less than 2 sham and/or 4 HI vaules / time point
	W	0.826	0.9057	0.7892	0.9073
	P value	0.1298	0.4601	0.0889	0.4515
	One sample t test
	t, df		t=5.907, df=3	t=1.932, df=2	t=0.8503, df=4
	P value (two tailed)		0.0097	0.193	0.4431
Reg3G						Kruskal-Wallis test
	W	0.8758	0.6086	0.9198	0.8644	P value	0.11
	P value	0.0921	0.0006	0.5039	0.1656	Kruskal-Wallis statistic	5.953
Resistin						no ANOVA due to less than 2 sham and/or 4 HI vaules / time point
	W	0.9447	0.7525	0.783	N too small
	P value	0.683	0.0056	0.0751
Serpin						Kruskal-Wallis test
	W	0.923	0.717	0.9239	0.7952	P value	0.12
	P value	0.3118	0.0057	0.5006	0.0254	Kruskal-Wallis statistic	5.857
Thrombopoietin						Kruskal-Wallis test
	W	0.8735	0.8626	0.8073	0.833	P value	0.17
	P value	0.086	0.1596	0.0483	0.0638	Kruskal-Wallis statistic	5.003
[truncated: 27 more columns]

[truncated: 6 more sheets: Suppl. Fig. S3, Suppl. Fig. S4, Suppl. Fig. S5, Suppl. Fig. S7, Suppl. Fig. S8, Suppl. Fig. S9]
